# Supplementary material for: Crosstalk of hepatocyte nuclear factor 4a and glucocorticoid receptor in the regulation of lipid metabolism in mice fed a high-fat-high-sugar diet
Source: Lipids Health Dis. 2022 May 25;21:46. doi: 10.1186/s12944-022-01654-6 (PMC9134643; doi:10.1186/s12944-022-01654-6)
Supplement: Supplementary file 5 — Additional file 5. [file 12944_2022_1654_MOESM5_ESM.xlsx]

## Sheet: RNA-seq
Chromosome	Start	Stop	Gene	Transcript	WT	HNF4a HET	HNF4a KO
16	20611601	20645916	Ece2	NM_177940	4.2039e-45	0.0113001	0.0444822
16	18620319	18622404	Gp1bb	NM_001001999	1.37467e-42	6.03509e-05	0.00011309
16	18620319	18622404	Gp1bb	NM_010327	5.89375e-40	0.0258608	0.0484598
11	73090595	73134835	Itgae	NM_172944	4.76187e-39	0.0196983	2.68293e-14
11	54596146	54638865	Rapgef6	NM_001252498	7.55171e-38	0.00891915	3.14718e-41
3	88368616	88372742	Bglap3	NM_001305448	3.93933e-34	0.0853865	1.32125e-09
6	88724704	88766709	Mgll	NM_001166250	2.82638e-34	0.0392134	0.299614
8	104250861	104264937	Cklf	NM_001037841	6.77416e-34	0.0235552	4.8835e-37
11	108682618	108860616	Cep112	NM_029586	3.22533e-36	6.35321e-05	0.000254951
1	165788681	165871154	Cd247	NM_001113393	1.89006e-33	7.47182e-05	5.59209e-28
3	105452330	105674003	Kcnd3	NM_001039347	2.21035e-30	0.01828	0.0229271
11	46751168	46779579	Havcr1	NM_134248	9.80909e-45	5.61197e-18	0.0117124
1	120121187	120188190	3110009E18Rik	NM_001172074	1.11823e-27	0.0379175	0.09519
11	24078056	24168436	Bcl11a	NM_001242934	6.3491e-28	0.0212041	0.011538
7	78192114	78577839	Ntrk3	NM_008746	2.99509e-27	0.0110014	3.75738e-08
3	88364589	88368542	Paqr6	NM_198410	6.94142e-31	8.10414e-07	8.13148e-07
6	129972082	130380809	Klra22	NM_053152	1.94642e-34	2.59316e-11	0
3	88368616	88372742	Bglap3	NM_001305449	1.66222e-31	1.1349e-08	5.57506e-07
3	88368616	88371480	Bglap3	NM_001305450	6.85386e-26	0.000512816	0.229878
1	165788681	165871154	Cd247	NR_103716	9.39365e-26	0.000198375	3.92562e-29
1	165788681	165871154	Cd247	NM_001113392	6.96484e-24	0.0147083	2.91062e-27
11	16934709	16951283	Eldr	NR_110425	1.33851e-23	0.0182859	0.0634202
11	16934709	16951283	Eldr	NR_110423	5.58491e-25	0.000762976	2.17452e-12
11	16934709	16951283	Eldr	NR_110424	9.35296e-25	0.00127774	3.64164e-12
X	10180966	10216796	Rpgr	NM_001177953	2.10982e-23	0.0248596	2.5433e-15
X	136981116	136993033	Slc25a53	NM_001114179	5.45751e-38	2.80688e-17	3.30441e-23
4	152120876	152152208	Espn	NM_207687	5.63397e-22	0.0332405	5.9514e-15
16	94358763	94370331	Pigp	NM_001159620	1.06809e-21	0.0624192	0.270237
10	26229707	26260805	Samd3	NM_001013766	2.10195e-44	9.23692e-25	2.06753e-33
1	91179822	91206791	Ramp1	NM_178401	1.07059e-42	2.01342e-23	3.68659e-23
1	91179822	91206791	Ramp1	NM_001168392	1.4013e-44	2.39018e-25	4.37643e-25
13	107469822	107479189	AI197445	NR_045083	3.37617e-21	0.0315567	0
14	60228806	60228916	Mir719	NR_030458	1.50639e-19	0.420379	0.438352
16	28396945	28446076	Fgf12	NM_001276420	1.57628e-22	0.000292234	0
14	67745181	67749437	Gnrh1	NR_133010	1.42451e-19	0.0765473	4.78353e-05
10	79693826	79695262	Gzmm	NM_001302499	4.12094e-19	0.164222	0.06559
2	174297859	174346743	Gnas	NM_001310085	8.2037e-20	0.0272559	1.55183e-19
15	55557408	55610814	Mtbp	NM_001168250	2.90577e-19	0.0377225	0.145192
10	122678762	122921975	Ppm1h	NM_176919	2.43407e-19	0.0163775	8.50591e-21
10	4710158	4967337	Esr1	NM_001302533	3.28213e-26	1.53723e-09	1.39442e-12
2	140395430	142390051	Macrod2	NM_001013802	2.93725e-18	0.050218	0.127041
5	87459493	87482259	Ugt2a2	NM_001024148	1.22323e-31	1.94323e-15	0.017048
10	86291593	86498897	Syn3	NM_001164495	3.24008e-27	4.24039e-11	4.62753e-10
15	100730505	100732738	I730030J21Rik	NR_045782	1.18747e-17	0.100344	1.52171e-17
18	34840589	34847464	Reep2	NM_001204914	1.38053e-17	0.0275483	0.119779
6	129045901	129057472	Klrb1f	NM_153094	1.74328e-18	0.00343125	0.0384927
6	134929092	134951719	Lockd	NR_037956	4.87637e-18	0.0060969	0.175524
6	124760053	124769674	Eno2	NM_001302642	1.11384e-17	0.0134105	0.0269115
13	49544443	49567563	Aspn	NM_001172481	1.38795e-17	0.0165068	0.0496875
11	31817984	31824548	D630024D03Rik	NR_102310	4.10828e-17	0.0232465	0.312521
11	53770014	53778375	Irf1	NM_001159393	5.69496e-17	0.0267742	0.0261605
X	74367447	74373350	Gm44504	NR_103489	4.55766e-16	0.136134	0.208413
11	50236461	50238533	Ltc4s	NR_132733	1.78291e-17	0.005132	7.26502e-12
7	13042303	13054765	Mzf1	NM_001290452	2.02068e-16	0.0454237	0.000125865
5	30013114	30019976	Il6	NM_001314054	2.63686e-16	0.0561465	3.37905e-16
11	3452437	3479832	8430429K09Rik	NR_028317	1.15975e-36	1.16528e-22	4.42087e-37
18	33794892	33795990	Epb41l4aos	NR_038152	4.31334e-15	0.284994	0.459035
9	14885814	14903952	Izumo1r	NM_176807	5.475e-16	0.0248242	7.01603e-16
1	58433787	58445487	Ppil3	NM_027374	7.72738e-15	0.34876	0.216846
4	118442415	118457514	Mpl	NM_001122949	3.3868e-18	0.000100588	0.000201854
4	118442415	118457514	Mpl	NM_001285496	7.81783e-17	0.00232189	0.00465944
16	93344744	93354072	1810053B23Rik	NR_040490	1.05056e-14	0.308565	0.639763
13	20794113	20851908	Aoah	NM_001281854	1.36569e-18	3.61664e-05	0.0462502
18	37815079	37841873	Pcdhgc4	NM_033582	1.02821e-15	0.0139159	0.0147283
17	14964189	14978813	Gm3417	NM_001123368	1.70212e-15	0.0208147	0.043568
17	14964189	14978813	Gm3448	NM_001123367	1.70212e-15	0.0208147	0.043568
4	100095791	100335762	Ror1	NM_001312690	1.47276e-42	1.62776e-29	0.0171058
15	79134655	79141252	1700088E04Rik	NM_001310581	7.45835e-15	0.0641769	0.0929051
8	81342562	82122571	Inpp4b	NM_001024617	8.04317e-16	0.00639787	2.56119e-18
8	81342562	82122571	Inpp4b	NM_001297591	1.04349e-15	0.00830032	1.56421e-16
12	89812483	90334934	Nrxn3	NM_001252074	4.98032e-15	0.0191069	0.0319523
11	31800688	31824548	D630024D03Rik	NR_102314	1.85002e-13	0.606784	0.455427
13	54192129	54222433	Hrh2	NM_001010973	2.9714e-14	0.0587348	0.0235682
13	104228611	104247132	Cenpk	NM_181061	1.00553e-13	0.128511	0.0583511
3	90526849	90528836	S100a14	NM_001163526	2.75192e-14	0.0351514	0.0352699
4	43513726	43523555	Tpm2	NM_009416	8.81984e-13	0.674074	0.0766829
X	53053112	53057191	C430049B03Rik	NR_038185	3.27072e-15	0.0014481	0.000354358
11	98551097	98558666	Zpbp2	NM_199419	2.14135e-13	0.0755685	0.0272125
3	41742615	41758942	D3Ertd751e	NM_001291048	3.77922e-13	0.131691	3.02648e-09
19	33137745	33392296	Rnls	NM_001146342	3.52819e-13	0.0994219	0.0012535
11	49663595	49665119	Scgb3a1	NM_054037	3.95206e-13	0.0644862	0.0647037
2	179442431	179847705	Cdh4	NM_001316723	4.06465e-27	5.73415e-16	1.80768e-43
5	74592447	74677873	Lnx1	NM_001159578	5.02634e-13	0.0472221	7.50861e-05
2	144368983	144373338	Pet117	NM_001164813	1.23972e-33	1.14473e-22	3.41057e-28
7	30981921	30989726	Fam187b	NM_001242647	7.89309e-13	0.0503408	0.117607
9	64385626	64709206	Megf11	NM_001134399	3.00365e-13	0.0138471	0.770669
4	152120876	152136326	Espn	NM_207688	5.67044e-13	0.0228047	5.98993e-06
4	152120876	152136326	Espn	NM_207691	1.1643e-12	0.0468243	0.101932
14	31088129	31128931	Smim4	NM_001308464	2.39367e-12	0.0732309	0.0293021
1	161987302	162478031	Dnm3	NM_001038619	8.5711e-13	0.022371	0.0112088
7	4690928	4705427	Brsk1	NM_001168572	1.35957e-12	0.0192774	0.00773698
1	57985340	58025898	Sgol2a	NM_001177867	2.42358e-13	0.00340091	0.355351
2	150909594	150926071	Gins1	NM_001163476	3.92587e-16	4.58933e-06	2.84031e-09
10	119454034	120077162	Grip1	NM_133442	9.87745e-18	7.07422e-08	7.09986e-08
10	119454034	120087261	Grip1	NM_001277293	3.21743e-12	0.0230432	0.0231267
10	119819389	120077162	Grip1	NM_001277294	1.82515e-17	1.30717e-07	1.31191e-07
10	119819389	120077162	Grip1	NM_028736	2.56133e-18	1.83442e-08	1.49281e-16
10	119819389	120077162	Grip1	NM_130891	4.11789e-17	2.94922e-07	2.95991e-07
10	119454034	120077162	Grip1	NM_001277292	4.47856e-18	3.20753e-08	3.21916e-08
6	130044024	130306482	Klra12	NM_010646	6.69514e-12	0.0374728	0.00255875
11	118489760	118909573	Rbfox3	NM_001039168	3.07509e-12	0.0171681	0.046877
11	118489760	118909573	Rbfox3	NM_001039167	6.14798e-13	0.00343239	0.00937204
2	65620769	65765260	Scn2a	NM_001346679	1.34526e-12	0.00748553	3.27307e-06
17	71769691	71850165	Clip4	NM_001271484	9.56237e-23	4.73999e-13	1.05096e-15
17	71769691	71850165	Clip4	NM_175378	2.51306e-21	1.2457e-11	2.76199e-14
4	156026342	156028892	Tnfrsf18	NM_021985	2.99591e-12	0.014507	0.0102148
X	20870166	20874738	Timp1	NM_001044384	3.56044e-11	0.118207	0.491351
11	120123844	120151352	Slc38a10	NM_001164801	1.174e-11	0.0385825	0.068554
9	113741473	113842904	Clasp2	NM_001286599	3.94669e-20	1.22411e-10	2.18207e-12
X	136993155	136996924	Zcchc18	NM_001035509	6.30125e-12	0.0132575	0.0299349
X	136993155	136996924	Zcchc18	NM_001035510	3.05279e-15	6.42291e-06	3.2718e-08
12	112644828	112649153	Siva1	NM_001161737	1.29284e-10	0.158301	1.73412e-09
15	58141366	58155326	Wdyhv1	NM_001326599	1.02807e-10	0.1236	0.333784
5	29195993	29225525	Rnf32	NM_021470	1.6105e-10	0.160562	0.375459
5	29195993	29225525	Rnf32	NM_001289757	6.68397e-11	0.0666369	0.155825
1	75507609	75510367	Inha	NM_001329843	1.79793e-16	1.65277e-07	8.29172e-08
5	121452709	121495422	Tmem116	NM_029912	1.41092e-11	0.00939364	0.0329886
6	130115219	130129880	Klra21	NM_053151	1.67325e-11	0.0110258	1.03302e-08
6	130218831	130233323	Klra7	NM_001110323	2.3513e-25	1.26607e-16	3.3079e-10
X	164092189	164118860	Tmem27	NM_001313719	1.75353e-21	8.78821e-13	0.032259
17	3557824	3559864	1700102H20Rik	NR_045303	6.25279e-10	0.244495	0.163546
13	21526420	21531115	Zkscan8	NM_001251834	2.69634e-10	0.100404	0.0647526
15	38291464	38300712	Klf10	NM_001289471	5.96958e-10	0.168798	0.129397
11	32188997	32200280	Il9r	NM_008374	2.05097e-11	0.00543997	0.00545832
11	3703731	3722228	Osbp2	NM_001302630	3.46783e-11	0.00552172	0.015832
17	71781299	71864211	Clip4	NM_001271483	2.91362e-10	0.0374188	0.00408748
X	94234930	94255969	Klhl15	NM_001039059	5.763e-10	0.0476018	7.14286e-10
8	23058259	23150498	Ank1	NR_102385	2.12029e-10	0.0157216	0.0349657
18	12741355	12755143	Cabyr	NM_001042419	3.60178e-18	2.66281e-10	7.99953e-10
12	81197915	81333181	Slc8a3	NM_080440	7.295e-10	0.0461872	0.0765858
12	11185993	11204503	9530020I12Rik	NR_131084	1.33673e-09	0.0797137	1.33232e-09
19	4214238	4233635	Clcf1-pold4	NR_132308	3.01971e-12	0.000155119	3.25804e-10
8	71689252	71690578	Insl3	NM_013564	1.78848e-20	8.79372e-13	0.364966
3	138164135	138186714	4930579F01Rik	NM_001163386	1.10923e-09	0.0397575	0
15	72852169	73061205	Trappc9	NM_001164642	1.03515e-09	0.0342347	0.0305789
18	36528152	36544609	Slc4a9	NM_172830	3.43201e-12	9.90348e-05	0.107217
8	10924427	10928458	3930402G23Rik	NR_135302	2.90428e-09	0.0566314	0.0904747
1	75400085	75404566	Speg	NM_001173477	6.44153e-09	0.104597	0.340735
5	107497779	107512557	A830010M20Rik	NM_001168557	9.50294e-18	1.52655e-10	9.05119e-07
11	52004221	52027560	Cdkl3	NM_001166655	1.66959e-09	0.025773	0.0016648
12	98771022	98787775	Zc3h14	NM_001160108	2.83094e-09	0.0386528	3.52989e-06
9	50751072	50752355	Hspb2	NM_001164708	1.36892e-08	0.17739	0.153816
16	36071660	36092119	Ccdc58	NM_001159421	3.52423e-08	0.432719	0.291036
11	46344478	46389516	Itk	NM_001281967	4.26567e-09	0.0448116	0.100493
5	110167508	110176505	Gm15787	NR_040430	1.72268e-12	1.4423e-05	0.000107122
16	93711907	93740279	Dopey2	NM_026700	5.81617e-27	4.78656e-20	0.0585464
11	98004925	98022628	Cacnb1	NM_001282978	1.49005e-08	0.120924	6.94626e-05
4	146514920	146539396	Zfp981	NM_001243139	4.91653e-17	3.25618e-10	0
X	42502565	42522096	Sh2d1a	NR_132588	2.27524e-08	0.139385	1.06884e-09
X	42502565	42522096	Sh2d1a	NM_001313689	8.78982e-10	0.00538479	0.112965
X	42502565	42522096	Sh2d1a	NM_001313688	2.69712e-11	0.00016523	1.26703e-12
X	42502565	42522096	Sh2d1a	NM_011364	5.26336e-10	0.00322442	2.47258e-11
12	8538198	8539567	Slc7a15	NM_001286385	5.10397e-09	0.0301678	0
14	34085979	34100569	Anxa8	NM_001281845	5.10852e-10	0.00287653	0.000741773
19	4784293	4811635	Gm21992	NM_001290128	1.05021e-08	0.0508194	8.76881e-07
8	72424183	72435157	Calr3	NM_029782	4.70173e-09	0.0217341	0.0938209
16	55924361	55934849	Cep97	NM_001159364	1.62397e-10	0.000686254	0.0545269
16	55924361	55934849	Cep97	NM_001159365	4.52696e-08	0.191299	4.10391e-16
11	82719248	82764322	Cct6b	NM_001291242	1.29736e-08	0.0503771	0.0205774
11	58379032	58390542	Lypd8	NM_027339	6.46305e-10	0.00205711	0
11	58380646	58390542	Lypd8	NM_001330197	9.70076e-09	0.0308763	0
2	26973416	27009626	Adamts13	NM_001001322	2.50342e-09	0.00606764	2.21616e-14
11	50236461	50238533	Ltc4s	NR_132732	1.65278e-07	0.380325	0.000601112
6	129656371	129660557	Klrc2	NM_010653	2.0779e-08	0.0456936	0.0153329
2	167690759	167697414	A530013C23Rik	NR_110334	3.44605e-08	0.0667158	0.000187716
2	158182533	158229225	D630003M21Rik	NM_001131021	4.26255e-12	7.64208e-06	1.45974e-14
3	108383804	108388232	Psrc1	NM_001190161	1.53678e-08	0.0270203	1.23803
10	79860475	79874635	Plppr3	NM_001170935	3.93043e-35	6.68047e-29	7.67198e-18
X	20364481	20405654	Rp2	NR_110967	7.15701e-08	0.121583	0.00152905
17	34597850	34600938	Ager	NR_073173	2.88159e-08	0.047276	0.153393
X	96456346	96531424	Heph	NM_181273	1.50483e-08	0.0228639	0.0361614
6	131284389	131293245	Magohb	NM_001327860	1.29073e-07	0.194679	0.219138
15	75044018	75048838	Ly6c1	NM_001252056	3.76977e-18	5.45082e-12	3.66381e-11
6	130043745	130067259	Klra18	NM_053153	5.67437e-08	0.0799019	0.0801776
4	152120876	152136326	Espn	NM_207690	1.2617e-09	0.00166594	0.00358706
4	152120876	152136326	Espn	NM_207689	5.52113e-10	0.000729003	1.84377e-08
17	34597850	34600938	Ager	NM_001271423	3.43131e-23	4.33374e-17	0.0308661
17	34597850	34600938	Ager	NM_001271422	1.25899e-23	1.5901e-17	0.214535
2	25423242	25426374	Fut7	NM_001289456	3.99252e-08	0.0469268	0.0784751
2	136873781	136891407	Mkks	NM_001286983	5.44028e-08	0.062256	0.068933
7	27311560	27333664	Ltbp4	NM_001310678	2.57648e-08	0.0273211	3.35464e-11
2	92365046	92371058	Large2	NM_001166633	4.45811e-08	0.0451666	0.000120961
11	44618100	45008097	Ebf1	NM_001290710	5.08395e-09	0.00494869	0.0198615
1	37754572	37865083	Tsga10	NM_207228	3.83574e-08	0.0370676	0.0375699
11	16934709	16951283	Eldr	NR_110422	9.85966e-10	0.00056475	8.33967e-27
4	106651069	106655283	Pars2	NM_001083887	4.05776e-08	0.021926	0.0266289
4	106651069	106655283	Pars2	NM_001285783	3.08067e-08	0.0166463	0.241859
5	19227046	20704792	Magi2	NM_001170746	2.35645e-08	0.00952477	0.0196255
11	3703731	3722228	Osbp2	NM_001302631	9.23442e-13	3.26743e-07	0.0359557
7	45514602	45522388	Tulp2	NM_001290998	3.86708e-07	0.105953	0.0196293
2	165055636	165071655	Cd40	NM_170703	1.67764e-07	0.0409696	0.00905553
7	126816885	126830220	Fam57b	NM_026884	6.33512e-07	0.153071	5.02161e-08
15	81242654	81247972	8430426J06Rik	NR_077229	6.33062e-07	0.13757	6.95356e-07
13	48487660	48513437	Zfp169	NM_001164576	4.29601e-07	0.0839733	0.00980907
4	138709837	138725266	Ubxn10	NR_104373	7.25628e-08	0.0130781	9.48183e-23
1	130388528	130423044	Cd55b	NM_007827	5.55464e-07	0.0966462	0.0969723
9	50762828	50765934	1110032A03Rik	NM_001311073	2.26671e-06	0.238069	0.327122
1	40465621	40491581	Il18r1	NM_001161843	2.45596e-07	0.0233245	0.0336812
7	105558465	105569319	Apbb1	NM_001253887	1.43506e-07	0.0117243	9.49209e-06
7	30899181	30914322	Mag	NM_001346089	3.09843e-09	0.000243138	0.181247
7	6363308	6382606	Zfp78	NM_177888	9.25223e-07	0.0579271	2.14398e-05
14	78569609	78644452	Dgkh	NR_104044	3.57934e-11	2.16205e-06	4.81568e-08
9	119071528	119093503	Plcd1	NR_121571	1.75827e-08	0.000953846	0.236807
11	99144199	99155078	Ccr7	NM_001301713	3.15775e-06	0.158978	0.000841045
9	27352685	27357544	Igsf9b	NR_027907	2.80974e-07	0.0134852	0.00676534
5	43515569	43616587	C1qtnf7	NM_001135172	1.91493e-06	0.0917903	0.184202
8	104250861	104263448	Cklf	NR_104433	2.64525e-09	0.000119115	0.158627
11	69070809	69073294	Tmem107	NM_028336	4.56851e-06	0.202204	0.100153
3	86798920	86920885	Dclk2	NM_001195500	1.23503e-11	5.43982e-07	5.72578e-26
6	48684578	48692063	Gimap4	NM_001243201	9.21672e-06	0.33559	0.47272
16	97947435	97962623	Zbtb21	NM_001320385	1.35666e-06	0.0482559	0.136726
6	125232622	125237028	Cd27	NM_001033126	1.30511e-06	0.0415765	0.0622842
X	36743632	36777308	Slc25a43	NM_001085497	1.01825e-06	0.0319602	0.032068
X	36743632	36777308	Slc25a43	NR_075096	6.55443e-07	0.0205726	0.020642
X	73214333	73222454	Xlr4b	NM_001293677	4.6689e-06	0.14053	0.188005
X	73214333	73222454	Xlr4b	NM_001293678	1.67112e-06	0.0502989	0.0672915
X	135839034	135844731	Gprasp2	NM_001163017	1.63268e-06	0.0411862	0.0871951
2	131491862	131525184	Smox	NM_001177840	6.39406e-09	0.000153396	2.42476e-07
9	105774112	105809649	Col6a6	NM_172927	2.53144e-11	4.9129e-07	0.00410297
11	50832031	50841553	Zfp879	NM_001290779	3.5196e-10	6.33844e-06	0.00167596
17	70561747	70816730	Dlgap1	NM_001128181	1.44974e-08	0.000240336	6.52216e-07
9	20637749	20644768	Fbxl12	NM_001286530	1.51718e-05	0.249277	0.599296
13	49036302	49148329	Wnk2	NM_001290313	2.79692e-06	0.0455054	0.012981
7	24507087	24515683	Zfp428	NR_110958	2.04795e-06	0.0329888	0.00636379
9	119071528	119093503	Plcd1	NM_019676	1.18172e-05	0.17059	0.10062
12	8528483	8599067	Slc7a15	NM_177802	1.25577e-06	0.0171794	0
5	47983155	48307737	Slit2	NR_111900	5.86583e-07	0.00772043	0.0199157
6	48684578	48692063	Gimap4	NM_175048	1.5481e-05	0.199372	0.720616
3	29082577	29691057	Egfem1	NM_001167748	6.91383e-06	0.0747892	0.312139
11	54596146	54649465	Rapgef6	NM_001252497	1.3542e-17	1.40392e-13	1.45802e-23
4	117926160	117929764	Artn	NM_001284192	1.02459e-07	0.00103846	7.87786e-07
4	117926160	117929764	Artn	NM_009711	2.73847e-06	0.0277554	2.10555e-05
4	117926160	117929764	Artn	NM_001284193	1.11663e-07	0.00113174	8.58553e-07
16	21953818	21995543	Liph	NM_153404	5.19011e-07	0.0049367	0.0753487
16	21953818	21995543	Liph	NM_001289582	1.69487e-07	0.00161211	0.0246057
7	90302355	90410720	Sytl2	NM_001289584	1.01264e-06	0.00913428	1.98153e-05
14	20658948	20668355	Synpo2l	NM_175132	2.16703e-06	0.0190116	8.33093e-06
14	20658948	20668355	Synpo2l	NM_001310431	1.95836e-06	0.0171809	7.52873e-06
5	44001443	44094769	Prom1	NM_001163581	4.27367e-08	0.000372027	4.46558e-06
2	119618298	119650161	Nusap1	NM_133851	9.11276e-06	0.0773968	0.861508
17	81373105	81738388	Slc8a1	NM_001286684	1.65924e-13	1.21054e-09	3.78563e-17
2	73610660	73625741	Chn1	NM_029716	6.13779e-08	0.000426189	9.55376e-10
2	73610660	73660424	Chn1	NM_175752	1.1175e-11	7.75956e-08	0.0387824
14	54616677	54616786	Mir686	NR_030457	1.4411e-20	9.94751e-17	1.85535e-16
3	89234177	89245014	Trim46	NR_121683	7.08726e-06	0.0487323	0.129871
4	155408309	155421705	5830444B04Rik	NR_102287	9.87042e-09	6.73103e-05	7.92024e-07
8	3917655	3926842	Cd209b	NR_104430	1.64893e-05	0.11235	0.101644
7	3838126	3898093	Pira4	NM_011091	5.57648e-06	0.0377522	0.174868
7	3838121	3898121	Pira7	NM_011094	2.58347e-06	0.0174898	0.0810133
8	85053160	85060461	A230103J11Rik	NR_110581	6.95579e-06	0.0461008	0.0935114
7	145183010	145284012	Tpcn2	NR_132643	3.64015e-16	2.31464e-12	0.106933
7	78913424	78920397	Isg20	NM_001291220	8.09555e-15	5.11639e-11	0.371364
2	156000443	156007978	6430550D23Rik	NM_001145352	3.36633e-05	0.207594	0.304619
10	75923222	75932503	Mmp11	NM_001306184	4.81891e-08	0.000284494	0.129294
X	68761839	68804561	Fmr1nb	NM_001166620	2.35452e-05	0.136806	0.438539
1	173591957	173599275	Ifi213	NM_001177349	1.97615e-06	0.0113645	0.234101
2	26348118	26352111	Dnlz	NM_001139503	1.36121e-05	0.0661601	0.127694
11	100422321	100441090	Nt5c3b	NM_026561	1.89616e-16	7.97168e-13	0.0869074
16	90830859	90905110	Eva1c	NM_001316761	1.52342e-05	0.0606459	0.060864
3	130180845	130599884	Col25a1	NM_001244952	6.23312e-06	0.0246997	0.0409702
3	130180845	130599884	Col25a1	NM_029838	4.0698e-06	0.0161272	0.394815
9	114756836	114781994	Cmtm7	NM_001252479	4.2276e-05	0.161561	0.000401664
9	60587224	60687535	Lrrc49	NM_001311095	2.5471e-05	0.0944258	0.0258972
8	111127444	111145499	9430091E24Rik	NR_040364	2.88538e-05	0.105273	0.280274
3	95883962	95892006	BC028528	NM_001346514	2.17556e-07	0.000791625	1.87624e-06
14	70602184	70636049	Dmtn	NM_001252664	3.20727e-05	0.110282	0.0371126
10	40223246	40246980	Rpf2	NM_001042556	5.67e-05	0.177391	0.777761
6	131219235	131247363	Klra2	NM_001170851	6.76781e-05	0.181257	0.0926218
1	59120935	59161637	Mpp4	NM_145143	8.72272e-06	0.0209737	0.00113452
14	55650184	55652540	Tssk4	NM_001253889	4.04391e-05	0.0922881	0.167812
2	32308471	32353330	Dnm1	NM_010065	1.14008e-05	0.0258038	0.0430904
6	34780432	34859460	Agbl3	NM_001289656	3.18048e-06	0.00657335	0.00755444
13	58806569	59133971	Ntrk2	NM_001282961	1.61841e-27	3.33954e-24	1.39734e-27
13	58807697	59133971	Ntrk2	NM_001025074	1.33962e-27	2.76426e-24	0.00534764
3	95241293	95251194	Bnipl	NM_134253	1.79191e-05	0.0366469	2.29627e-05
8	104250861	104263448	Cklf	NM_001286383	3.34786e-05	0.0677547	8.307e-05
18	34409423	34442789	Pkd2l2	NM_016927	2.81629e-05	0.053272	0.120119
3	105870858	105908929	Tmigd3	NM_001174169	3.10098e-05	0.0547864	3.9738e-05
9	123021326	123023492	Tmem42	NM_001164823	3.34291e-25	5.88171e-22	0.0957867
6	149408984	149563327	Bicd1	NM_001112796	1.92901e-05	0.0307233	0.00243466
17	25782787	25785339	Haghl	NM_026897	0.000139797	0.221313	0.723579
3	86224690	86776972	Lrba	NM_001077688	2.95191e-05	0.0451083	0.040063
9	20637749	20644768	Fbxl12	NM_001286529	5.12245e-06	0.00782235	0.0136887
1	132564690	132741798	Nfasc	NM_182716	4.16659e-05	0.0625479	2.02231e-07
3	30855950	30897195	Gpr160	NM_001134385	9.38517e-05	0.128133	5.73556e-06
13	21811784	21812150	Hist1h4n	NM_175657	0.000260578	0.355568	0.98111
8	71371298	71373690	Ocel1	NR_122030	6.12349e-09	7.77535e-06	3.17568e-06
11	52004221	52027560	Cdkl3	NM_001166657	1.49485e-07	0.000189007	0.0660835
5	124328089	124340122	2810006K23Rik	NM_028310	1.09777e-32	1.26395e-29	0.145685
7	30751471	30756135	Sbsn	NM_001083903	0.000369003	0.407999	0.588661
2	131491862	131525184	Smox	NM_001177835	4.69202e-05	0.0459061	0.047043
19	38055042	38074426	Cep55	NM_028760	2.32431e-05	0.0222209	1.95164e-06
19	38055042	38074426	Cep55	NM_001164362	1.422e-05	0.0135946	0.000428757
7	92561149	92582295	Ccdc90b	NM_001162918	0.000396089	0.378379	0.587856
11	61505144	61512932	B9d1	NM_013717	0.000256149	0.240604	1.89107
17	32821442	32830262	Zfp799	NM_001293229	8.78931e-24	7.84387e-21	0.0572209
X	139889511	139998596	Rbm41	NM_001172148	1.35757e-21	1.09919e-18	8.85729e-21
9	107906889	107920384	Mst1r	NR_109782	2.33494e-05	0.0187698	0.0235415
11	50236461	50238533	Ltc4s	NM_001313968	5.83764e-06	0.00456471	2.64703e-06
10	6911543	7023186	Ipcef1	NM_001033391	2.60506e-27	2.03333e-24	0
18	36667187	36670312	Sra1	NM_001164406	0.000776276	0.595867	0.9842
2	126628907	126675593	Gabpb1	NM_001271469	0.000138836	0.105942	0.00771747
11	106751226	106767766	Milr1	NM_001271372	0.000225198	0.169466	0.00513882
11	70970200	70977934	Rpain	NM_001252415	0.000554451	0.403875	2.23108e-05
9	119052778	119071526	Vill	NM_011700	8.87261e-05	0.0614959	0.7234
5	44001443	44094769	Prom1	NM_001163582	1.38403e-05	0.00927787	3.06979e-05
14	47068977	47105818	Samd4	NM_001310544	0.00011905	0.0783276	0.306957
16	55924361	55934849	Cep97	NM_001159366	0.000593433	0.386053	0.209465
12	86361117	86521629	Esrrb	NM_001159500	0.000105089	0.0670435	0.101813
7	143032621	143053687	R74862	NR_110355	0.000252607	0.150662	0.000113151
10	79890853	79892656	Cfd	NM_001329541	0.000144123	0.0856332	0.042961
1	43123071	43163962	Fhl2	NM_010212	0.000242365	0.143986	0.00248466
16	36792884	36874827	Eaf2	NM_134111	0.000654002	0.377253	0.629945
18	12741355	12755143	Cabyr	NM_001042420	1.41684e-07	8.13467e-05	6.62373e-05
X	20364481	20405654	Rp2	NR_110966	3.96212e-06	0.00215147	0.0846493
11	98004925	98022628	Cacnb1	NM_031173	1.76544e-10	9.24495e-08	0.0147273
11	98004925	98022628	Cacnb1	NM_001159319	7.43452e-09	3.89318e-06	0.0967926
2	131050822	131063815	Adam33	NM_001163529	0.00014419	0.0719067	0.114625
9	83109942	83146608	Hmgn3	NM_026122	4.23527e-05	0.0204549	0.0307858
9	72958785	72973068	Dyx1c1	NM_001163725	0.000340161	0.16198	0.0042265
8	12949418	13020510	Mcf2l	NM_001159486	0.000116647	0.0534821	0.145925
17	94759942	94834800	Gm1976	NR_045963	4.19864e-05	0.0190175	0.089048
11	61505144	61512932	B9d1	NM_001330781	2.34422e-16	9.35666e-14	2.23359e-05
9	110476958	110525175	Kif9	NM_010628	0.000331867	0.132253	0.393553
7	44816370	44840804	Gm21948	NM_001171024	0.00101296	0.392061	0.222177
16	18498871	18566681	Gnb1l	NM_001285493	3.23499e-06	0.00121501	0.00948152
16	36792884	36828260	Eaf2	NM_001113401	0.000501483	0.18345	0.124843
15	89416405	89425863	Cpt1b	NM_009948	0.00112315	0.406194	11.825
14	52110903	52161340	Rpgrip1	NM_023879	0.000151243	0.0533373	0.0540507
6	87458545	87496328	Arhgap25	NR_104483	0.000189645	0.0645142	0.0535323
3	108853678	108890009	Fndc7	NM_001165965	1.85398e-05	0.00623985	8.80091e-08
3	65188103	65378226	Kcnab1	NM_001289450	6.31344e-05	0.0211386	0.345472
17	33685692	33718678	March2	NR_045522	5.18752e-05	0.0173686	0.0256408
7	105558483	105568778	Apbb1	NM_001310600	0.000356527	0.117993	0.103285
X	107256028	107296770	Gpr174	NM_001033251	0.000146729	0.047896	9.4555e-07
15	78899768	78912053	Sh3bp1	NM_001316686	1.51385e-05	0.00480891	1.9498e-08
15	100621340	100636941	Smagp	NM_174992	0.00105249	0.333688	0.974101
17	25782787	25785587	Haghl	NM_001271436	0.000601942	0.181962	0.0251585
17	13487021	13554095	2700054A10Rik	NR_045436	6.32959e-05	0.0189279	0.0354514
15	100621340	100636941	Smagp	NR_104338	4.30966e-05	0.0124264	0.0605908
2	118663577	118698021	Pak6	NM_001033254	0.000219826	0.0618572	0.0700686
13	29191746	29855674	Cdkal1	NR_131896	1.78068e-17	4.6961e-15	2.8589e-19
16	36693978	36726805	Ildr1	NM_134109	0.000110141	0.028837	3.31784e-09
1	87584022	87597841	Neu2	NM_001160165	0.00199348	0.505523	0.210242
18	52516060	52529824	Lox	NM_010728	0.000276489	0.0697881	0.000556776
11	26387084	26471884	Fancl	NR_102382	0.000620125	0.150955	0.514973
11	69664213	69666171	Cd68	NR_110993	0.00148972	0.337444	0.0508111
7	3303532	3331098	Prkcg	NM_001291434	0.000402834	0.0884815	0.00103244
X	166238943	166389034	Gpm6b	NM_023122	0.00084272	0.183419	0.150436
16	93343724	93353190	1810053B23Rik	NR_040486	0.000413665	0.0897687	0.0215547
9	77430823	77544853	Lrrc1	NM_001146048	0.000496951	0.105582	0.19083
9	107597674	107607093	Sema3b	NM_001291538	0.000136796	0.0286871	4.29166e-05
9	107597674	107607093	Sema3b	NM_001291537	0.000126928	0.0266177	3.98209e-05
18	3266354	3327592	Crem	NR_073193	0.000961028	0.200359	0.29327
12	77238739	77475997	Fut8	NR_045554	0.0007988	0.165406	0.00260418
7	126824653	126830220	Fam57b	NM_001146347	1.37264e-05	0.00277647	1.08804e-06
8	3681737	3694175	Fcer2a	NM_001253747	0.000839993	0.166804	0.0596794
8	3681737	3694175	Fcer2a	NM_001253743	0.000337771	0.0670738	0.0239978
17	6705830	6738045	Sytl3	NM_183368	0.000111612	0.0217548	0.152797
17	6689072	6738045	Sytl3	NM_183370	1.28365e-07	2.50201e-05	0.000175732
9	124423251	124424857	4930526I15Rik	NR_027950	0.00122695	0.236897	0.185305
2	91929805	91932298	Mdk	NM_001291483	4.09836e-11	7.74839e-09	0.252723
5	148990056	148995215	5930430L01Rik	NR_102383	0.00168584	0.314001	0.321607
6	127446840	127494262	Parp11	NM_001346513	0.000190637	0.0348445	0.0519707
18	69979131	70053589	Rab27b	NM_030554	8.50111e-05	0.0151849	0.0165645
18	69979131	70053589	Rab27b	NM_001302798	2.62724e-05	0.00469284	0.00511921
18	12741355	12755143	Cabyr	NM_001042418	6.39751e-07	0.000113622	0.0276748
17	47815328	47833292	Mdfi	NM_001276391	4.81292e-05	0.0085227	0.000544645
17	47815328	47833292	Mdfi	NM_010783	0.00182496	0.323163	0.318709
X	53783735	53797707	Xlr	NM_011725	0.00542597	0.882303	0.139521
6	146805530	146833530	Arntl2	NM_001289679	2.49955e-05	0.00394406	0.146685
4	142139240	142239402	Kazn	NM_001109685	0.000502306	0.0790621	0.0812258
16	10783809	10785537	Socs1	NM_001271603	0.00133364	0.206886	0.00390633
4	11331933	11386784	Esrp1	NM_194055	0.000161033	0.0247636	0.0579632
5	30666886	30674838	Cenpa	NM_001302132	1.32252e-06	0.000202778	2.32586e-05
2	174284320	174346743	Gnas	NM_022000	3.11271e-06	0.000458695	1.33365e-06
4	115000118	115043199	Stil	NM_001304559	0.000209195	0.0298087	5.16509e-05
2	131491862	131525184	Smox	NM_001177839	0.000912187	0.123671	0.30708
10	12916646	12923128	B230208H11Rik	NR_038027	0.0023068	0.304611	1.0023e-05
17	57249451	57263698	Trip10	NM_001242390	0.00447716	0.577419	0.20568
10	40630011	40674916	Ddo	NM_001316717	0.00689201	0.883431	1.45918
12	76120419	76177260	Esr2	NR_104386	0.000619462	0.0790376	0.0704926
17	48346401	48352277	Trem2	NM_001272078	4.40271e-06	0.000546786	0.338658
12	41451668	41486058	Lrrn3	NM_001271708	0.000512791	0.0634267	0.0636406
12	41451668	41486058	Lrrn3	NM_001271709	0.000833114	0.103047	0.103395
2	168476410	168601658	Nfatc2	NM_001291170	0.000244175	0.0299496	0.0666895
2	168476410	168601658	Nfatc2	NM_001291168	4.10439e-06	0.000503429	0.00112099
2	168476410	168590366	Nfatc2	NM_001291175	4.8363e-05	0.00593202	0.013209
2	168476410	168590366	Nfatc2	NM_010899	1.73644e-06	0.000212985	0.000474258
2	168476410	168601658	Nfatc2	NM_001291169	2.1541e-06	0.000264213	0.000588329
2	168476410	168590366	Nfatc2	NM_001291177	9.60721e-05	0.0117838	0.0262392
2	168476410	168601658	Nfatc2	NM_001291174	0.000121351	0.0148844	0.0331436
2	168476410	168590366	Nfatc2	NM_001136073	9.21344e-07	0.000113008	0.000251638
5	44001443	44094769	Prom1	NM_001163583	5.57238e-06	0.000682452	3.08501e-06
5	44001443	44094769	Prom1	NM_001163578	0.00035897	0.0439632	0.000198737
11	97688823	97700498	Pcgf2	NM_009545	0.000888983	0.108207	0.189135
16	26581705	26725148	Il1rap	NM_001159317	0.000503288	0.0610093	0.00288276
8	71708387	71725682	Fcho1	NM_028715	0.000785068	0.0932796	0.00720454
1	36530193	36535740	Ankrd23	NM_153502	0.00270853	0.304621	0.522072
14	26221908	26235736	Cphx1	NM_175342.2	0.000637602	0.0716692	0.119852
17	5975586	6044291	Synj2	NM_001113351	2.05534e-05	0.00230229	0.0153198
11	44618100	45008097	Ebf1	NM_001290711	1.95912e-06	0.000216224	0.000867813
17	8242526	8257130	Ccr6	NM_009835	2.44122e-10	2.65576e-08	6.25668e-10
17	8243807	8257130	Ccr6	NM_001190334	8.03519e-06	0.000874133	2.05937e-05
17	8243807	8257130	Ccr6	NM_001190335	0.000216707	0.0235751	0.000555405
17	8236043	8257130	Ccr6	NM_001190333	1.09566e-07	1.19194e-05	2.8081e-07
6	129666016	129678974	Klrc1	NM_001136068	0.00232304	0.247804	0.601894
6	128609227	128622935	Klrb1a	NM_010737	0.000750539	0.0771482	0.00096179
16	10489781	10527641	Ciita	NM_001243761	0.00186989	0.190925	0.182061
1	16688456	16709606	Ly96	NM_001159711	0.00405016	0.405652	0.000569421
11	46325148	46389516	Itk	NM_001281966	0.000473516	0.0462962	0.0262524
7	6363308	6382606	Zfp78	NM_001112805	1.131e-05	0.00109752	0.000262079
3	102469919	102521014	Ngf	NM_013609	0.0054088	0.523566	0.529739
7	141189934	141194005	Hras	NM_001130444	0.00227885	0.219465	1.47381
X	136270253	136271979	Bex3	NM_001110233	6.28438e-05	0.00593658	0.306636
6	137252299	137464634	Ptpro	NM_001164401	1.05696e-13	9.96508e-12	1.38251e-11
6	137410721	137464634	Ptpro	NM_001164403	0.00175394	0.165362	0.229416
5	100039994	100068766	Enoph1	NM_001163035	0.00117634	0.108752	2.57178e-05
7	16197221	16221994	Dhx34	NM_001285931	0.00284931	0.261489	0.359161
X	136822746	136838583	Plp1	NM_001290562	0.00210722	0.189009	0.102224
12	107910403	108003415	Bcl11b	NM_001079883	0.000414144	0.0362285	0.000884522
11	103359373	103363693	Arhgap27	NM_183288	5.21575e-21	4.53906e-19	2.92428e-20
5	36447611	36464855	2210406O10Rik	NR_126488	6.14432e-08	5.29341e-06	4.01287e-05
6	134869092	134887786	Gpr19	NR_074084	1.8125e-06	0.000156047	0.0451004
6	52155367	52158318	Hoxa1	NM_010449	0.000769589	0.0661886	0.000591722
6	146805530	146833530	Arntl2	NM_172309	0.000512798	0.0439752	0.290542
7	44225360	44229623	Klk1	NM_001320332	0.00129239	0.108812	0.320654
19	11321039	11334696	Ms4a7	NM_001276398	1.36096e-06	0.000112873	6.30455e-05
10	128395931	128400518	Slc39a5	NM_028092	0.000602559	0.0482953	0.109031
10	128395931	128400467	Slc39a5	NM_028051	2.5701e-05	0.00205994	0.0046505
6	60944317	60989379	Mmrn1	NM_027613	0.00013395	0.0104323	0.0139566
X	53243415	53269806	Fam122b	NM_001166583	0.00431858	0.332729	0.314706
19	15905123	15924623	Psat1	NM_001205339	0.000222028	0.0170943	0.865536
X	73793357	73824970	Pdzd4	NM_001029868	0.000743819	0.057057	0.000667225
3	113347057	113356521	Amy2a5	NM_001042711.3	0.000148987	0.0110166	37.3003
7	4007073	4063205	Lair1	NM_001302682	0.000508593	0.0368273	0.205366
7	90386981	90410720	Sytl2	NM_001289585	0.000111247	0.00801896	0.000622378
5	86071746	86104001	Stap1	NM_019992	0.0041583	0.295169	0.320623
14	46383525	46390670	Bmp4	NM_001316360	0.00616388	0.436354	0.114934
9	59734259	59750650	Senp8	NM_001172071	0.00256008	0.180623	0.069366
16	18052860	18071633	Dgcr6	NM_010047	0.00179654	0.125038	0.410915
3	95160420	95174051	Sema6c	NM_001272024	0.00083272	0.0569783	0.143854
X	48623578	48662299	Slc25a14	NM_001290704	0.000562334	0.0382341	4.11975e-06
X	48623578	48662299	Slc25a14	NM_001290703	0.000441584	0.0300237	3.23505e-06
17	57249451	57263698	Trip10	NM_001242389	0.00277377	0.188586	0.220063
2	27021365	27027999	Slc2a6	NM_172659	0.00164446	0.107367	0.375284
5	35757880	35884980	Ablim2	NM_001177700	0.000996581	0.0640816	0.00651109
3	108390848	108415495	Celsr2	NM_001004177	0.000520396	0.0332762	0.164856
X	73214333	73222454	Xlr4b	NM_001293679	0.00047473	0.0303282	0.040574
X	73214333	73222454	Xlr4b	NM_021365	2.89443e-06	0.000184911	0.00024738
7	4119530	4135408	Ttyh1	NM_001109765	0.000302858	0.0186394	0.0098414
5	149265004	149288154	Alox5ap	NM_001308462	0.000152444	0.00936522	0.000344766
5	130448792	130840646	Caln1	NM_021371	1.72615e-09	1.05643e-07	7.38021e-11
15	83602583	83725040	Scube1	NM_001271473	0.000528031	0.0322676	0.0545273
X	48146436	48161567	Sash3	NM_001313749	0.00869403	0.503064	0.475512
15	85806972	85811698	Cdpf1	NM_001164626	0.0216161	1.24812	1.79939
9	121981606	121996027	Pomgnt2	NM_001289560	0.00258266	0.145699	0.133356
9	121981606	121996027	Pomgnt2	NM_001289558	0.00238592	0.134599	0.123198
X	160390690	160498077	Adgrg2	NM_001079847	0.000616377	0.034534	0.150153
X	160390690	160498077	Adgrg2	NM_001079857	0.000559831	0.0313658	0.136376
7	141194130	141210056	Lrrc56	NM_001172065	0.00324216	0.181432	0.0696592
19	8802530	8804855	Zbtb3	NM_001098237	0.00244625	0.128668	0.168716
X	73922121	73930851	Renbp	NM_001164704	0.0208552	1.09326	0.799006
6	127453627	127494262	Parp11	NM_001346512	0.000419684	0.0206893	0.0573189
7	44501699	44524670	Mybpc2	NM_146189	0.0070785	0.343534	0
9	41581253	41592830	3110039I08Rik	NR_015483	0.00267141	0.129371	0.139998
2	181688419	181693978	Rgs19	NM_001291207	0.00853473	0.39654	0.238413
5	5664829	5694090	Steap2	NM_001285471	7.42043e-07	3.42064e-05	2.20027e-09
18	89197427	89270328	Cd226	NM_001039149	2.50031e-09	1.14895e-07	0.0022693
7	89918685	89941205	Hikeshi	NM_001291286	0.00400562	0.183892	0.231512
4	116807734	116819432	Mutyh	NM_001159581	0.000181653	0.00828271	0.282173
4	116807734	116819432	Mutyh	NM_133250	0.00285004	0.129951	0.059854
14	70602184	70629048	Dmtn	NM_001252665	0.000259074	0.0116522	0.00458513
3	132881745	132950292	Npnt	NM_001287101	0.000298047	0.013216	0.000381938
3	132881745	132950292	Npnt	NM_033525	0.00079886	0.0354229	0.00102371
5	109554709	109558994	Crlf2	NM_001310694	0.0106882	0.473563	0.498657
7	79698098	79714187	Kif7	NM_010626	0.00301065	0.133169	0.0997345
9	44673233	44686306	Treh	NM_001277847	0.0041383	0.178836	0.0598132
1	53313624	53326343	Osgepl1	NR_104361	0.0103597	0.446107	0.2565
16	19760234	19772754	B3gnt5	NM_001159407	0.00110309	0.047011	0.00212037
11	106162974	106193604	Strada	NM_001252449	0.00174862	0.0744352	0.0971249
2	71055744	71088645	Dcaf17	NM_198005	0.00490705	0.207201	0.00223253
19	37021291	37176064	Cpeb3	NM_001290826	0.00359292	0.144383	0.00687942
17	8245058	8257130	Ccr6	NM_001190338	0.000624896	0.0250476	0.00160157
17	44603989	44736177	Runx2	NM_001271631	8.92825e-05	0.00353828	0.000202212
X	136168984	136172252	Tceal8	NM_001168578	0.00417111	0.164713	0.430658
11	76406925	76416314	Timm22	NM_001291161	0.00186617	0.0720029	0.00347195
1	167001417	167091303	Fam78b	NM_001160262	0.000691811	0.0262832	0.0715463
5	113075839	113081585	Crybb3	NM_001159650	0.0874755	3.32141	10.3186
1	75375297	75432307	Speg	NM_007463	0.000341089	0.0125867	0.000163015
2	181497142	181517963	Tpd52l2	NR_111899	0.00213518	0.0786465	0.0796053
13	48577869	48625673	Ptpdc1	NM_001301781	0.001233	0.0453959	0.125057
11	9016054	9048992	Sun3	NM_001290520	0.000773235	0.0283823	0.028478
9	67027890	67049214	Tpm1	NM_001164248	0.0138888	0.505336	0.0261772
15	77078990	77153813	Rbfox2	NM_001286417	0.0088014	0.319217	0.487015
6	129408862	129424765	Clec9a	NM_001205364	0.00257342	0.0928057	0.1008
15	27655071	27681543	Fam105a	NM_001242424	0.00226663	0.0817075	0.0132994
X	49786349	49795365	Igsf1	NM_183335	0.000724844	0.0260742	0.0358423
7	4119530	4135408	Ttyh1	NM_001001454	0.00231043	0.0830674	0.162151
16	87354185	87368650	N6amt1	NM_001159331	0.00732257	0.263072	0.887761
7	100178683	100184870	Kcne3	NM_001190950	0.0109349	0.391707	0.131683
2	156840007	156855570	Tgif2	NM_173396	0.00415058	0.148342	0.335729
3	87376387	87392134	Fcrl1	NM_178165	0.00266514	0.0934351	0.362057
3	87376387	87392134	Fcrl1	NM_153090	0.000599951	0.0210332	0.0815029
17	27556574	27563673	Hmga1	NM_001039356	0.00409672	0.143301	0.0107602
8	70139499	70148635	Borcs8	NR_132133	0.00304576	0.102229	0.167014
13	93040715	93144725	Cmya5	NM_023821	0.00216513	0.0718956	0.00554909
6	136923661	136941900	Arhgdib	NM_001301309	0.0289473	0.960033	1.50748
6	136923661	136941757	Arhgdib	NM_001301308	0.011061	0.366834	0.777056
5	33658128	33672203	Tacc3	NM_001310541	0.0043663	0.143925	0.47037
16	3707215	3718125	Mefv	NM_019453	0.00126596	0.0416784	0.0511923
16	3707215	3718125	Mefv	NM_001161791	0.00211765	0.0697179	0.0856327
7	102083116	102096865	Trpc2	NM_001109897	0.00485429	0.159371	0.33099
9	65101486	65137948	Igdcc4	NM_020043	0.0003256	0.0106468	0.231991
3	59114623	59130763	P2ry14	NM_001287124	0.0131132	0.427605	0.463186
2	73610660	73775347	Chn1	NM_001113246	0.00197938	0.0643734	0.00360161
6	134869092	134887862	Gpr19	NM_008157	0.00101359	0.0329477	0.129631
X	157698973	157752592	Smpx	NR_103722	0.00395466	0.12848	0.664762
16	56075404	56126581	Senp7	NM_001003972	5.76294e-09	1.8649e-07	0.000201491
19	4439323	4448326	A930001C03Rik	NR_045990	0.020833	0.667759	1.1007
12	21111756	21270172	Asap2	NM_001135192	0.00522486	0.166526	0.0550873
6	60731573	60829005	Snca	NM_001042451	0.00958763	0.305151	1.47811
18	69979131	70053589	Rab27b	NM_001302799	0.000110777	0.00349362	0.00437539
3	137931007	137981550	Dapp1	NM_001310753	0.0142722	0.447437	0.00306778
3	68468183	68626483	Schip1	NM_001282045	0.0074796	0.23277	0.0509453
3	68064802	68626483	Schip1	NM_001113421	0.000181708	0.00565486	0.00123765
3	67892220	68626483	Gm21949	NM_001113419	3.83565e-06	0.000119367	2.61253e-05
11	45945306	45955189	Thg1l	NM_001290737	0.00254327	0.0787864	0.000116775
6	128357000	128362823	Rhno1	NM_001326583	0.0248738	0.768499	0.413
6	123262107	123275269	Clec4d	NM_001163161	0.00251821	0.0777905	0.338228
2	165055636	165071655	Cd40	NM_170702	3.64925e-07	1.12347e-05	0.0926204
1	16568674	16619339	Ube2w	NR_073122	0.00544523	0.165266	0.120438
7	4007073	4063205	Lair1	NM_001302677	0.000134301	0.00403405	0.00591316
13	24845131	24901440	D130043K22Rik	NR_131787	0.000718546	0.0212116	0.000626706
6	143010920	143100153	C2cd5	NM_001109688	0.00715314	0.210749	0.595424
2	131039632	131042683	Gfra4	NM_020014	0.000440107	0.0128588	0.00112797
2	131039632	131043089	Gfra4	NM_001136063	0.00112425	0.0328477	0.00288138
6	67292018	67339695	Il12rb2	NM_001311141	0.000131123	0.00379477	0.0114227
4	118359999	118362745	Hyi	NM_026601	0.107725	3.11526	1.42078
1	167598362	167639624	Rxrg	NM_009107	1.73458e-09	4.92767e-08	1.07787e-06
1	57955101	57970085	Kctd18	NM_001159865	9.93925e-05	0.0028158	0.00900298
19	4214238	4223506	Clcf1	NM_001310038	0.00620381	0.175092	0.351327
5	110773667	110780597	Pus1	NM_001025561	0.0176996	0.498334	1.02132
12	83269011	83487737	Dpf3	NM_058212	0.00672339	0.189207	0.000446456
15	78428564	78439304	Kctd17	NM_001289671	0.0109842	0.30417	0.432851
17	47230230	47362326	Trerf1	NM_172622	0.00149138	0.0409688	0.0448441
2	154559400	154569893	E2f1	NM_007891	0.00104835	0.0285739	0.0265194
11	104231436	104332090	Mapt	NM_001285454	0.00533648	0.144261	0.0910469
5	100039994	100068766	Enoph1	NR_027990	0.0102066	0.274843	0.392496
2	92383676	92392684	Mapk8ip1	NM_001202446	0.00901685	0.242073	1.97022
2	92383676	92392684	Mapk8ip1	NM_001202445	0.00278136	0.0746701	1.49249
2	163726571	163750240	Ada	NM_001272052	0.00803411	0.215633	0.0188116
12	108422816	108539565	Eml1	NM_001043335	0.00364291	0.0977386	0.0109115
8	23139030	23150498	Ank1	NM_001310437	0.00217943	0.0584136	2.80233e-11
11	106751226	106767766	Milr1	NM_001271373	0.000256129	0.00680511	0.00011368
11	115031447	115037691	Cd300ld4	NM_001101656.1	0.00861472	0.226369	0.0147194
11	115031447	115037691	Cd300ld5	NM_001101657.1	0.00861472	0.226369	0.0147194
7	122107262	122132947	Palb2	NM_001081238	0.00293483	0.076853	0.302949
6	142490249	142507958	Ldhb	NM_001302765	0.00562896	0.147272	0.0171369
9	37229149	37255739	Slc37a2	NM_001145960	0.00228219	0.0588621	0.28773
17	27556574	27563673	Hmga1	NM_001166539	0.00828402	0.213563	0.0156627
7	101896331	101899546	Anapc15	NM_001291348	0.00535393	0.136905	0.604054
X	155262443	155297655	Acot9	NM_001313718	0.00810168	0.205714	0.839874
11	59175564	59182827	Gjc2	NM_175452	0.00262048	0.065843	0.174171
8	120608600	120668143	Emc8-1190005i06rik	NM_001308449	3.70208e-05	0.000926559	0.0004375
1	171370173	171388288	Nectin4	NM_001122680	0.00314126	0.0780599	0.00114125
16	13819251	13835452	Ntan1	NM_001346109	0.0226586	0.558172	0.685466
15	9111982	9155426	Skp2	NM_001285980	0.00829087	0.202527	0.453316
7	143005659	143019486	Tspan32	NM_001128082	3.30644e-05	0.000805026	0.0160611
17	35059035	35062100	Ddah2	NM_016765	0.0272507	0.663355	0.012345
10	88518279	88605153	Mybpc1	NM_001252372	0.00582491	0.136759	0.0111966
4	148041189	148059563	Mthfr	NR_027809	0.0181375	0.422937	0.556288
5	35757880	35884980	Ablim2	NM_001177697	0.000126117	0.00286502	0.00641428
12	24665838	24681796	Cys1	NM_001161807	0.0117404	0.265625	0.0423916
3	95164339	95174051	Sema6c	NM_011351	0.00547486	0.122098	0.0513945
1	191977370	191988283	Rd3	NM_001177900	0.000185486	0.00413405	0.00542352
1	191978254	191988283	Rd3	NM_001303132	1.17618e-05	0.000262143	0.000343908
11	96464591	96759623	Skap1	NM_001177898	0.00589946	0.131435	0.105152
X	96455436	96574485	Heph	NM_001159628	0.00761628	0.168782	0.220258
13	20472990	20608357	Elmo1	NM_198093	0.00130088	0.0285506	0.000124237
X	162901595	163034542	Ctps2	NM_001168571	0.000142403	0.00309659	0.00176977
3	113605067	113630150	Rnpc3	NM_001287015	0.0143375	0.309882	0.379037
10	41476314	41487031	Mical1	NM_001164433	0.0108865	0.234002	0.00707366
2	181319724	181356617	Rtel1	NM_001166668	0.00991958	0.212055	0.281476
7	24370263	24385213	Kcnn4	NM_008433	0.00209772	0.0448024	0.0662312
11	106751226	106768795	Milr1	NR_073165	1.35558e-13	2.82589e-12	0.309491
2	181688419	181693978	Rgs19	NM_026446	0.019902	0.413149	0.337881
7	24301704	24316667	Zfp94	NM_001199321	0.00488483	0.100556	0.218037
6	142564837	142571615	Kcnj8	NM_001330366	0.0437311	0.889337	0.560041
10	88518279	88605153	Mybpc1	NM_175418	0.00723117	0.146666	0.0138998
3	107741048	107760470	Csf1	NM_001113529	0.0177414	0.356912	0.67159
9	7347374	7360462	Mmp12	NM_008605	0.00408886	0.0817467	0.846232
19	4861216	4877910	Actn3	NM_013456	0.017771	0.351795	0
7	29003340	29125152	Ryr1	NM_009109	0.00333973	0.0661132	0.0106994
6	119902698	119922824	Rad52	NM_011236	0.0177897	0.351797	1.14628
1	183086264	183147558	Disp1	NM_001278220	0.00137089	0.0268217	0.632703
1	4490928	4497355	Sox17	NM_001289467	4.44373e-06	8.68243e-05	2.70643e-07
2	120476909	120504920	Capn3	NM_001109761	0.00585986	0.114484	0.285773
13	67069398	67081546	Zfp708	NM_001292066	0.0284808	0.556245	0.295016
17	48264295	48275359	Treml4	NM_001163796	0.0163143	0.317997	0.882528
16	17139064	17147230	Ccdc116	NM_001306169	0.000803933	0.015564	0.000901437
8	123891758	123894776	Acta1	NM_009606	0.377424	7.21387	0.504685
7	105558465	105581492	Apbb1	NM_001253885	2.56052e-05	0.000487528	0.000155175
10	118141787	118169000	Mdm1	NM_001162905	0.00549285	0.103741	0.324582
X	41401301	41678602	Gria3	NR_104053	0.00458805	0.0864469	1.21507
7	4464849	4480488	Eps8l1	NM_001290416	0.00510537	0.0956647	0.238984
16	92601466	92697330	Runx1	NM_009821	0.00174604	0.0325813	0.0124955
1	165592181	165634542	Mpzl1	NM_001001880	0.0269222	0.499828	0.855326
7	128246812	128255700	Tgfb1i1	NM_001289551	0.00339134	0.0627113	0.0167663
2	181688419	181693811	Rgs19	NM_001291206	0.00550498	0.100234	0.262298
X	71215006	71260811	Mtm1	NM_001164193	4.46636e-17	8.08859e-16	1.86569e-19
7	102677585	102687328	Trim68	NM_198012	0.0306999	0.550978	0.953033
17	46428942	46431772	Crip3	NM_053250	0.0127341	0.22617	3.17147e-10
8	54954728	55060879	Gpm6a	NM_153581	0.000151974	0.00269215	0.000614877
2	180934772	180954700	Nkain4	NM_001141933	0.015182	0.267225	0.00213766
X	133936385	133981813	Sytl4	NM_001290717	0.000248685	0.00435672	0.0999086
13	3634032	3651780	Asb13	NM_001267724	0.0632212	1.07619	0.421703
9	119444923	119465519	Exog	NM_001172136	0.0147512	0.250405	0.482666
6	4674350	4747205	Sgce	NM_001130190	0.00708497	0.11997	0.259371
15	76723985	76818171	Arhgap39	NM_198420	0.00858287	0.145051	0.245569
5	137745969	137768454	Tsc22d4	NM_029805	3.21747e-12	5.41567e-11	0.0902025
12	72211749	72409055	Rtn1	NM_001286448	1.0493e-09	1.74846e-08	1.34816e-09
2	126639019	126676338	Gabpb1	NM_001271470	7.02432e-05	0.00116571	0.000528612
5	30666886	30674838	Cenpa	NR_126074	0.000936439	0.0155109	0.00217312
6	14901349	15441978	Foxp2	NM_053242	0.00323191	0.0531076	0.312277
18	15389394	15410983	Aqp4	NM_001308646	0.00509707	0.0836664	0.00107536
8	54954728	55060879	Gpm6a	NM_001253756	0.000246495	0.00404064	0.0032628
13	43122839	43138513	Phactr1	NM_001005748	0.00678875	0.111059	0.00736973
2	165055636	165071655	Cd40	NR_027852	0.00448146	0.0726908	0.000353677
5	92006074	92043043	Cdkl2	NM_177270	0.0190459	0.308354	0.693463
11	59012141	59136376	Obscn	NM_199152	0.0019001	0.0305594	0.0552619
17	46735711	46752215	Cnpy3	NM_001305989	0.0709542	1.13231	0.592528
5	23740165	23779664	Pus7	NM_001289781	0.0203604	0.324299	0.0699337
8	85299632	85308280	Orc6	NR_028268	4.01893e-05	0.000639057	0.541344
15	36240046	36240165	Mir8097	NR_106173	1.22641e-21	1.93447e-20	2.65348e-17
X	44786567	44790162	Dcaf12l1	NM_001190718	0.02773	0.435979	1.71993
7	110772604	110812409	Ampd3	NM_009667	0.00389427	0.0610554	0.120991
13	21421275	21441054	Pgbd1	NM_001162920	0.010258	0.160726	0.1733
16	95359169	95586594	Erg	NM_001302152	0.00810728	0.126853	0.00510572
17	5975586	6044291	Synj2	NM_011523	0.00448825	0.0693556	0.599999
8	40492538	40511755	Cnot7	NM_001271543	0.0191035	0.288931	0.149264
7	78913424	78920397	Isg20	NM_001291221	0.0335206	0.497221	0.043107
6	134869092	134887862	Gpr19	NM_001167699	0.00097936	0.0145231	0.145606
17	33524085	33553783	Adamts10	NR_137628	0.0157625	0.233223	0.0760828
13	100283115	100317689	Naip7	NM_021545	0.0131242	0.192235	0.105615
11	3343297	3371393	Limk2	NM_173053	0.0204472	0.294185	0.385299
6	71373427	71379172	Cd8a	NM_001081110	0.00418722	0.0597305	0.00876313
9	59734259	59750650	Senp8	NM_027838	0.0111553	0.157109	0.766984
4	104913456	105016864	1700024P16Rik	NM_001285952	0.0171153	0.238573	0.015153
9	106440051	106447679	Abhd14a	NM_145919	0.0552569	0.769586	0.14025
6	128227143	128300814	Tead4	NM_011567	0.0100145	0.139255	0.0128332
16	44738879	44746364	Gtpbp8	NM_001159329	0.0496691	0.684513	1.10388
13	14049790	14063489	Ggps1	NR_138552	4.73001e-08	6.41825e-07	4.86871e-08
7	4504570	4515976	Tnnt1	NM_001277903	0.0411416	0.55682	0.0202775
7	4274143	4282646	Pira6	NM_011093	0.0178895	0.239668	0.290495
6	128778485	128788642	Klrb1c	NM_008527	0.00862823	0.115057	0.499792
9	21165714	21213249	Pde4a	NM_183408	0.0153407	0.204343	0.101635
4	131768457	131838279	Ptpru	NM_001083119	0.00234966	0.0308174	0.219446
16	18348182	18407075	Arvcf	NM_033474	0.00816313	0.106805	0.0328482
4	104367538	104744845	Dab1	NR_104385	0.00224163	0.029252	0.0127445
7	30712209	30725535	Atp4a	NM_018731	0.00591396	0.0771727	0.128203
15	86058727	86137637	Gramd4	NM_001205353	0.0148015	0.191626	0.218179
4	43513726	43523555	Tpm2	NM_001277875	0.0826693	1.06948	0.39537
6	50293327	50456171	Osbpl3	NM_001163645	0.00922932	0.119336	0.311416
5	52775409	52824666	Zcchc4	NM_001309445	0.104872	1.3545	0.669398
10	79793572	79820897	Palm	NM_001161747	0.0165194	0.21229	0.927598
14	65530446	65593113	Elp3	NR_045599	0.0441746	0.559867	0.254091
8	31187331	31237797	Fut10	NM_134161	0.00876393	0.110821	0.214307
15	80623483	80652855	Grap2	NM_010815	0.00142952	0.0178216	0.0232462
11	96464591	96759623	Skap1	NM_001033186	0.000256586	0.00318694	0.074959
2	101714285	101797708	Prr5l	NM_001083810	0.0221324	0.274714	0.0472088
10	118141787	118169000	Mdm1	NM_010785	0.00105857	0.0131073	0.137583
16	94364452	94371016	Pigp	NM_019543	0.0341035	0.421755	2.45434
13	62603015	62624183	6720489N17Rik	NM_001324406	1.24257e-05	0.00015349	0.0287709
18	67488209	67552722	Spire1	NM_194355	0.00817191	0.0994053	0.0534864
19	10550461	10556239	Tmem216	NM_026798	0.0344045	0.416113	0.0928525
8	3681737	3694175	Fcer2a	NM_013517	0.000880665	0.010645	0.254127
19	12763528	12796124	Gm44505	NR_024093	0.000459332	0.00553479	0.0387236
11	61488812	61494267	Mapk7	NM_001291037	4.33238e-05	0.000519299	0.165151
3	68064802	68626483	Schip1	NM_001113420	0.022987	0.269765	0.517708
3	68572368	68626483	Schip1	NM_013928	0.00133117	0.015622	0.0299803
12	82616925	83162057	Rgs6	NM_001310478	0.000182068	0.0021256	0
12	82616925	83162057	Rgs6	NM_015812	0.000285327	0.00333111	0
2	28205689	28214432	Olfm1	NM_001038612	0.00461877	0.05387	0.0151262
2	181022311	181039178	Chrna4	NM_015730	0.138756	1.6023	0.400075
12	110151654	110158074	3110009F21Rik	NR_045466	0.0158251	0.1819	0.0405587
9	67023842	67049214	Tpm1	NM_001164255	0.0114652	0.131127	0.0484582
6	142350342	142387088	Recql	NM_001204907	0.0453119	0.514047	0.22611
6	128971160	128984708	Clec2g	NM_001168224	0.000889038	0.0100393	0
6	128971160	128984708	Clec2g	NM_001316752	0.000311221	0.0035144	0
13	55599896	55610444	B4galt7	NM_001311137	0.0224886	0.253052	0.176598
1	191045830	191062933	Tatdn3	NM_001163421	0.00437058	0.049153	0.229728
11	50898712	50916177	Zfp2	NM_178447	0.0218566	0.244959	0.160343
5	35757880	35884980	Ablim2	NM_001177699	0.00140362	0.0155546	0.0101928
11	86544991	86567361	Tubd1	NM_001199047	0.019099	0.211294	0.046243
X	94367124	94398203	Apoo-ps	NR_004438	0.0631972	0.69115	0.00998576
12	102739830	102743662	Moap1	NM_001142937	0.0486147	0.528636	1.15504
3	40799951	40816884	Plk4	NR_045576	0.00179697	0.0195176	0.0898709
2	128126038	128131499	Bcl2l11	NM_001291016	0.0391762	0.423765	1.01571
14	9550094	11162036	Fhit	NM_001308285	8.67456e-05	0.000934808	0.152095
X	123103523	123145655	Cldn34c1	NM_001310654	0.0211804	0.22436	0.484096
6	49367739	49389905	Fam221a	NM_172727	0.0103913	0.109315	0.0784517
2	102811142	102901666	Cd44	NM_001039150	0.00706803	0.0739953	0.0646458
2	102811142	102901666	Cd44	NM_001177785	0.00075619	0.00791633	0.00691609
5	66298725	66618818	Apbb2	NM_001201414	0.0256844	0.26705	0.228432
9	86552476	86571843	Pgm3	NM_001163746	0.0130353	0.133801	0.216738
5	122239495	122264461	Tctn1	NR_104441	0.0130539	0.133897	0.624233
12	4713805	4738384	Fam228a	NM_029107	0.00905488	0.0925162	0.19726
18	16816407	16822784	Gm15328	NR_045399	0.00861689	0.0880411	0
17	23675445	23677450	Tnfrsf12a	NM_001161746	0.19635	1.98178	2.31806
10	61720649	61738653	Aifm2	NM_153779	0.00171735	0.0172216	0.598267
X	163909017	163933667	Ap1s2	NM_001290379	0.0163917	0.164367	0.176644
10	107272394	107425144	Lin7a	NM_001284329	0.000178021	0.00178243	0.0315866
19	41029275	41059526	Dntt	NM_009345	0.0309686	0.309572	0.0274744
16	18498713	18566681	Gnb1l	NM_001285491	0.00123277	0.0122659	0.0421656
4	28813131	28967504	Epha7	NM_001290434	0.00813658	0.0803647	0.0738233
17	51736187	51812055	Satb1	NM_001163630	0.00925933	0.0913208	0.0253491
19	6418738	6533218	Nrxn2	NM_020253	0.0038971	0.0384141	9.77293e-06
19	6418738	6533218	Nrxn2	NM_001205235	0.00474866	0.0468079	1.19084e-05
1	172209894	172219896	Casq1	NM_009813	0.0410659	0.402098	0.280664
1	171588613	171607335	Ly9	NR_102726	0.0086496	0.0829462	0.133399
X	10158216	10216796	Rpgr	NM_001177950	1.65397e-09	1.58441e-08	4.17754e-05
19	56320041	56390039	Nrap	NM_001286552	0.00605135	0.0579641	0.0155092
19	56320041	56390039	Nrap	NM_198059	0.00256154	0.0245362	0.00656506
1	186622792	186705990	Tgfb2	NM_001329107	0.00306304	0.0293399	0.000143271
1	186622792	186705990	Tgfb2	NM_009367	0.00691501	0.0662367	0.0705348
19	56320041	56390039	Nrap	NM_008733	0.000977446	0.00936264	0.00250513
17	43801851	44039517	Rcan2	NM_207649	0.0570038	0.54555	6.17008
4	117252340	117268589	Tmem53	NM_029589	0.11195	1.06996	2.72394
4	63414910	63495992	Whrn	NM_001008791	0.0176736	0.168168	0.0302414
11	86544991	86567361	Tubd1	NM_001199045	0.00514627	0.0488392	0.0176954
4	149649168	149701630	Pik3cd	NM_001029837	0.0495913	0.468295	0.416353
X	73673133	73682501	Slc6a8	NM_001142810	0.0187591	0.176934	0.206323
1	12692430	12860373	Sulf1	NM_001198565	0.0423887	0.397858	0.0181541
10	80409165	80433654	Tcf3	NM_001164153	0.0307716	0.287031	1.26926
6	91212764	91272541	Fbln2	NM_007992	0.0241221	0.222885	0.371671
5	8422838	8454840	Slc25a40	NM_001289596	0.0552796	0.509043	0.228492
5	107548967	107597640	Glmn	NM_001161739	0.0784543	0.722357	0.87563
11	54910787	54962941	Tnip1	NM_001199275	0.0168678	0.155089	0.415655
13	23353103	23369209	Zfp322a	NM_001286156	0.00965033	0.0886033	0.260105
16	92601466	92826075	Runx1	NM_001111022	0.00286021	0.0260728	0.00623356
10	79927043	79955019	Arid3a	NM_007880	0.0222826	0.199948	0.0683666
19	11321039	11336147	Ms4a7	NM_027836	0.0486635	0.436592	0.609731
X	106576509	106603680	Cysltr1	NM_001281862	0.0015756	0.0139982	0.127813
17	33524085	33553783	Adamts10	NM_001329152	0.0660018	0.584266	0.301948
2	35621981	35730995	Dab2ip	NM_001290641	0.0292232	0.257299	0.198856
X	56731761	56793347	Fhl1	NM_010211	0.0868682	0.760565	0.688977
8	60632825	60676732	Mfap3l	NM_027756	0.000579499	0.00506775	0.0013367
8	60655104	60676732	Mfap3l	NM_001177881	0.000250087	0.00218702	0.000576861
8	60655557	60676732	Mfap3l	NM_001177882	0.00154807	0.0135379	0.00357084
X	123103523	123145655	Cldn34c1	NM_028426	0.0113725	0.0989042	0.0609851
1	163245119	163313651	Prrx1	NM_011127	0.00595689	0.0515551	0.0248713
9	107597674	107605588	Sema3b	NR_111986	0.000232989	0.0019876	0.036319
8	71406012	71410543	Ankle1	NM_172756	0.00471915	0.0402362	0.199118
2	32629500	32635059	Ak1	NM_021515	0.0107623	0.0916348	0.170096
2	32628390	32635059	Ak1	NM_001198792	0.0167486	0.142604	0.264708
2	32621758	32635059	Ak1	NM_001198790	0.00398702	0.033947	0.063014
2	32625437	32635059	Ak1	NM_001198791	0.00615074	0.0523697	0.0972107
13	28460034	28885423	2610307P16Rik	NR_045053	0.0015388	0.0130892	0.00197192
X	143563264	143797797	Pak3	NM_008778	0.000852061	0.00722438	0.00109189
X	143665745	143797797	Pak3	NM_001195049	8.35568e-05	0.000708454	0.000107075
3	100922493	100936926	Trim45	NM_001165952	0.0247809	0.209513	0.563205
6	134869092	134887862	Gpr19	NM_001167697	0.000291186	0.00245533	0.49652
13	62964893	63302878	2010111I01Rik	NM_001289924	7.17679e-11	6.04576e-10	2.76772e-13
7	45918023	45920850	Emp3	NM_001146346	0.152975	1.28727	0.286428
3	20015221	20035311	Hps3	NM_001146324	0.0327665	0.273777	0.346339
9	121981606	121996027	Pomgnt2	NM_153540	0.0590292	0.489196	0.588345
15	11839897	11905675	Npr3	NM_008728	0.0213539	0.176149	0.0786792
7	102065491	102083763	Xndc1	NM_001286690	0.129515	1.06115	0.953775
X	95048935	95166540	Arhgef9	NM_001033329	0.0218435	0.178211	0.402958
1	171588613	171607411	Ly9	NM_001277968	0.0600367	0.489781	0.254652
13	24638648	24706002	Fam65b	NM_001080381	4.16329e-06	3.38788e-05	1.55019e-06
10	127182521	127189824	Arhgef25	NM_001166413	0.00875891	0.0704161	0.35705
11	61488812	61494267	Mapk7	NM_001291033	0.0305166	0.244432	0.514693
2	115861264	116064620	Meis2	NM_001346041	0.00823733	0.0658208	0.0896515
13	35967906	35970389	Ppp1r3g	NM_029628	1.70053	13.5847	4.25865
5	134600103	134615026	Lat2	NM_020044	0.0392858	0.312989	0.624899
4	87769925	87806324	Mllt3	NM_029931	5.86152e-05	0.000464326	0.00522499
1	60343300	60388061	Cyp20a1	NM_001313721	0.18011	1.41636	1.56565
1	164307672	164437301	Nme7	NM_001293313	0.350417	2.74219	2.75141
11	11685925	11772927	Ikzf1	NM_001025597	0.00580428	0.0452682	0.107704
2	71786939	71858428	Itga6	NM_001277970	0.0329388	0.256879	1.31492
3	116272553	116424033	Cdc14a	NM_001080818	0.0205646	0.15881	0.470177
18	49696145	49755602	Dtwd2	NM_001170960	0.0253432	0.195428	0.303369
9	50856924	50894230	Ppp2r1b	NM_001286553	0.008508	0.0652085	0.0100042
9	50856924	50894230	Ppp2r1b	NM_001034085	0.00646285	0.0495332	0.00759926
7	128205435	128206367	Cox6a2	NM_009943	0.0778527	0.596582	0.648477
3	108212266	108226600	Sypl2	NM_008596	0.0158007	0.12108	0
7	21909434	21921290	Gm10662	NM_001201364	0.00765109	0.0586299	0.0196092
7	21909434	21921292	Gm5891	NM_001034904	0.00722016	0.0553277	0.0185048
2	166447451	166458771	5031425F14Rik	NR_015558	0.01568	0.120155	0.0200934
7	64756096	65156529	Fam189a1	NM_183087	0.00539598	0.0413491	0.0484034
10	17796219	17845664	Txlnb	NM_138628	0.0172666	0.132313	0.0147511
14	19872559	19977250	Gng2	NM_010315	0.0203004	0.155039	0.0452581
10	76207226	76237866	Prmt2	NM_001302965	8.96718e-05	0.000684514	0.400117
2	121506723	121544860	Wdr76	NM_001290987	0.0142795	0.108715	0.0968514
14	26063751	26066993	Tmem254c	NM_001270499	0.0588047	0.445671	0.255289
2	131491862	131525184	Smox	NM_001177836	0.0415701	0.312701	0.789226
4	43447724	43454627	Cd72	NM_001110322	0.0326239	0.243291	0.209135
18	11839274	11945628	Cables1	NM_022021	0.00329096	0.0244721	0.0810775
1	37369217	37404443	Inpp4a	NM_172971	0.00383795	0.0284487	0.115348
X	41401301	41678602	Gria3	NM_016886	0.0137112	0.101525	2.70649
7	66689889	66717257	Lins1	NM_152815	0.0149116	0.110031	0.585658
17	71019557	71126857	Myom1	NM_010867	0.00916476	0.0675933	0.028578
10	4710158	5005634	Esr1	NM_001302531	1.03598	7.64014	6.72009
16	18498871	18566681	Gnb1l	NM_001285494	0.000179808	0.0013259	0.000709294
X	135885851	135891082	Bhlhb9	NM_198161	0.0504092	0.370727	4.02015
13	12269427	12340733	Actn2	NM_033268	0.0343867	0.252524	0.0550818
14	34526699	34588682	Ldb3	NM_001039073	0.00991956	0.072736	0.0638312
1	131176410	131245179	Rassf5	NM_001313731	0.027627	0.201979	0.0762182
19	4232415	4233635	Pold4	NR_132280	0.0622069	0.453156	1.51665
18	43320979	43438287	Dpysl3	NM_001291455	0.034996	0.252979	0.29741
15	97792664	97844503	Hdac7	NM_001204279	0.0203073	0.145391	0.242586
1	134199215	134235458	Adora1	NM_001039510	0.171685	1.22431	1.38645
19	4878668	4885398	Zdhhc24	NM_001168516	0.108844	0.775852	1.38408
11	69942286	69948191	Slc2a4	NM_009204	0.0636312	0.452774	7.05915
X	152609509	152644549	Shroom2	NM_001290685	0.0224114	0.159071	0.325305
10	29344176	29362443	Rnf146	NM_001110198	0.0883554	0.6244	0.146967
17	25790500	25792388	Fam173a	NM_001285982	0.0913033	0.644948	2.66629
17	25790500	25792388	Fam173a	NM_001285984	0.0913033	0.644948	2.66629
17	34039138	34066685	Col11a2	NM_001317722	0.021763	0.153546	0.562345
11	70235204	70237915	0610010K14Rik	NM_001177606	0.0926348	0.65036	0.152367
3	126596951	126846327	Camk2d	NM_001293664	0.0187278	0.131331	0.0907253
3	126596951	126846327	Camk2d	NM_001293663	0.0109215	0.0765874	0.0529078
5	86012025	86065584	Cenpc1	NM_001345904	0.0610365	0.427286	0.159416
2	164486455	164493324	Dbndd2	NM_026797	0.07021	0.490284	0.600461
2	26396249	26409220	Inpp5e	NR_110957	0.0545684	0.377548	0.125852
18	34625033	34633278	Kif20a	NM_001166406	0.000515753	0.00355419	0.408169
5	124552864	124569661	Ddx55	NM_001190795	0.0209021	0.143207	0.121325
2	14995131	15054873	Nsun6	NM_001165943	0.0154894	0.105963	0.0842655
1	75308565	75317638	Dnpep	NM_001110831	0.181375	1.23639	0.807641
7	127211608	127214288	Mylpf	NM_016754	0.509652	3.4715	0.478942
1	62703317	62797092	Nrp2	NM_001077407	0.0198189	0.134726	0.32967
4	48279760	48431954	Invs	NM_001281978	0.0477494	0.323148	0.140057
X	166238943	166389034	Gpm6b	NM_001177962	0.00588091	0.0397864	0.0326319
1	191045830	191062933	Tatdn3	NM_001163422	0.0783485	0.529768	0.0601682
11	104231436	104332090	Mapt	NM_001038609	0.0278737	0.188447	0.0237227
11	100415694	100424841	Fkbp10	NM_001163481	0.0035677	0.024088	0.217964
9	67027890	67049214	Tpm1	NM_001164251	0.116982	0.787869	0.0452323
13	59493404	59557348	Agtpbp1	NM_001284218	0.00850359	0.0571847	0.00716528
7	100178683	100184870	Kcne3	NM_001190871	0.00612726	0.0409871	0.364668
7	98177194	98184800	Gm16938	NR_045969	0.0292232	0.195395	0.068319
2	28513167	28553083	Ralgds	NM_001145834	0.00902239	0.0600189	0.119601
2	28533464	28553083	Ralgds	NM_001145836	0.0492827	0.327838	0.653285
10	82629838	82650495	Tdg	NM_172552	0.0273187	0.181414	0.191088
3	103800605	103809388	Dclre1b	NM_001025312	0.027975	0.185234	0.0960888
7	127403668	127406823	Zfp764	NM_146203	0.0622081	0.41003	0.300682
7	4007073	4063205	Lair1	NM_001302681	0.0160254	0.105449	0.465196
11	83852960	83905918	Hnf1b	NM_001291269	0.0936766	0.615086	2.37455
18	24708623	25133508	Fhod3	NM_001289655	0.000433866	0.00283982	0.0076533
18	24708623	25133508	Fhod3	NM_175276	0.000199767	0.00130755	0.00352383
1	131153207	131172235	Eif2d	NM_010709	0.0767587	0.499362	0.790925
17	35899832	35910069	Atat1	NM_001142745	0.0596959	0.388134	0.198497
3	126921607	127499116	Ank2	NM_001327938	0.00376503	0.0244471	0.0568039
19	37258426	37264096	4931408D14Rik	NR_040298	0.00573352	0.0371323	0.00338181
11	70540272	70558111	Pld2	NM_001302475	0.07425	0.480135	0.878762
2	181357690	181365405	Arfrp1	NR_028585	0.0541789	0.349588	0.066648
6	119432531	119544348	Wnt5b	NM_009525	0.000301628	0.00194538	0.00383532
14	26063051	26067004	Tmem254a	NM_025311.1	0.00782281	0.0502758	0.0436092
15	44671856	44706489	Sybu	NM_001285844	0.00104529	0.00667504	1.24382
15	44671856	44706489	Sybu	NM_001285843	0.000112924	0.000721112	0.134366
11	115154178	115162241	Rab37	NM_021411	0.0116934	0.0746719	0.149899
14	43818765	43819640	Ear1	NM_007894	0.0359782	0.22975	0.875993
15	44671856	44788064	Sybu	NM_176998	2.10863e-10	1.34653e-09	0.31161
15	44671856	44788064	Sybu	NM_001032727	3.10946e-08	1.98564e-07	0.124211
10	80828797	80828871	Mir1982	NR_035503	0.346655	2.21367	1.33268
15	44671856	44706489	Sybu	NM_001285842	0.000443877	0.00283451	0.728171
X	50537389	50562599	Gm35612	NR_131207	0.0673293	0.429951	0.776523
11	70639122	70642056	Gp1ba	NM_010326	0.00939996	0.0600262	0.0361372
4	74013603	74189929	Frmd3	NM_172869	0.00645021	0.0411897	0.0165315
11	115091431	115162241	Rab37	NM_001163753	3.39214e-06	2.16615e-05	1.57268e-07
15	44671856	44706489	Sybu	NM_001285841	0.00961242	0.0613829	1.24458
7	140898942	140900447	Cox8b	NM_007751	0.141336	0.902542	0
15	44671856	44748673	Sybu	NM_001285840	5.23796e-09	3.34485e-08	1.6053
1	69826970	69926251	Spag16	NM_001271533	0.00714753	0.0456426	0.00915932
12	117877982	118199044	Dnah11	NM_010060	0.00182294	0.0116409	0.158851
15	44671856	44752459	Sybu	NM_178765	1.06594e-09	6.80686e-09	0.326672
4	156215927	156221308	Perm1	NM_172417	0.0200306	0.127911	0.0256685
11	107703218	107716477	Cacng1	NM_007582	0.0213238	0.136169	0
X	135993820	135995360	Arxes2	NM_029823	0.0166575	0.106371	0.128076
10	102512222	102546561	Rassf9	NM_146240	0.0121117	0.0773425	0.108645
17	70844205	70853533	Tgif1	NM_001164074	0.169063	1.07276	1.0789
7	113207465	113314127	Arntl	NM_001243048	0.0560356	0.353816	0.317482
12	88360514	88461727	Adck1	NM_001277296	0.0331566	0.208379	0.461703
19	55741810	55933656	Tcf7l2	NM_001331136	0.0129998	0.0816912	0.0849231
4	9575262	9643718	Asph	NM_001177854	0.0419613	0.261588	1.76935
2	181319724	181356617	Rtel1	NM_001166667	0.0387168	0.239947	0.233729
10	88147071	88178396	Nup37	NM_028334	0.349417	2.15259	3.18434
3	8929436	9004516	Tpd52	NM_001025263	0.0532142	0.327659	0.222447
4	63367123	63403446	Akna	NM_001045514	0.0617139	0.379793	0.241855
2	151969396	151980220	Fam110a	NM_146127	0.184663	1.13435	2.91748
9	98986373	99002020	Faim	NM_001122851	0.0942588	0.577677	1.0978
5	24164963	24184011	Nupl2	NM_001346582	0.0162085	0.098768	0.340615
6	139841445	139969284	Pik3c2g	NM_011084	0.033099	0.201689	0.466586
2	32587078	32599697	St6galnac4	NM_001276425	0.048375	0.293785	0.3408
6	38048483	38124587	Atp6v0a4	NM_080467	0.0234269	0.142216	0.145259
10	12939983	12964260	Stx11	NM_001163591	0.0576125	0.349382	0.0960148
16	10480072	10527641	Ciita	NM_001302619	0.000313856	0.00190089	0.00181264
1	183086264	183221530	Disp1	NM_026866	0.0435456	0.262971	0.239308
7	19291069	19296165	Rtn2	NM_001025364	0.0906953	0.544615	1.21751
11	58319736	58323366	Zfp672	NR_028331	0.118713	0.712842	1.53051
14	12284203	12303232	3830406C13Rik	NM_001284387	0.0831055	0.497558	1.32362
11	67596555	67688993	Gas7	NM_001277080	0.0335133	0.200345	0.317242
9	67022593	67049214	Tpm1	NM_024427	0.407912	2.42655	0.81559
17	28313530	28326575	Fance	NR_028296	0.12942	0.766574	0.756325
12	111758868	111794900	Klc1	NM_001025359	0.0770751	0.456524	0.00241318
19	6938070	6941194	Gpr137	NM_001177360	0.311329	1.84095	3.85279
5	43993622	44094769	Prom1	NM_001163585	0.000234173	0.00138237	0.180935
10	93961522	94035800	Vezt	NM_001304572	0.0171675	0.101122	0.0663895
17	46442448	46487676	Ttbk1	NM_001162864	0.0258036	0.150653	0.0141713
6	130291161	130308362	Klra23	NM_024470	9.81464e-05	0.000572874	3.91174e-05
10	4611989	5005634	Esr1	NM_001302532	0.517524	3.01731	3.26688
12	83520466	83541993	Dcaf4	NM_030246	0.148468	0.865414	2.49129
12	111709491	111712954	Bag5	NM_001324480	0.0822768	0.479004	0.597888
X	134717938	134721913	Armcx1	NM_001166377	0.130153	0.757674	0.507134
12	54670340	54695895	Eapp	NM_001331162	6.58395e-05	0.000382501	8.49408e-05
4	48279760	48431954	Invs	NM_001281977	0.0819296	0.473345	0.274107
14	78569609	78629291	Dgkh	NM_001281794	0.00156928	0.00902255	0.0702758
14	78569609	78629291	Dgkh	NM_001253766	0.00146894	0.00844564	0.0657825
3	46442197	46447942	Pabpc4l	NM_001101479	0.0098323	0.0565083	0.0944983
3	103968258	104007492	Phtf1	NM_001163468	0.0302104	0.173481	0.00128993
3	158036682	158067091	Lrrc40	NM_001289525	0.157631	0.901785	0.936971
17	70424792	70816730	Dlgap1	NM_027712	0.0159177	0.090953	0.000809282
5	150522621	150570147	Brca2	NM_001081001	0.01105	0.0629397	0.0812299
12	98628142	98669820	Spata7	NM_178914	0.0281289	0.159745	0.823369
6	134869092	134897826	Gpr19	NM_001167695	0.0972512	0.551286	0.667974
6	134869092	134897826	Gpr19	NM_001167696	0.0389423	0.22075	0.267478
10	127078907	127093171	Agap2	NM_001033263	0.00950158	0.0536308	0.0390451
7	19508670	19516146	Trappc6a	NR_138584	3.05501e-06	1.7243e-05	3.24097e-06
3	54728679	54735365	Exosc8	NM_001163570	0.237282	1.33522	1.00636
5	137641473	137642903	Sap25	NM_001081962	0.0491456	0.275596	0.510708
15	89123303	89128701	Hdac10	NR_028447	0.147487	0.826425	1.50464
13	23353103	23369209	Zfp322a	NM_172586	0.186647	1.04582	2.70171
7	142575530	142578147	H19	NR_130973	0.0697542	0.390616	8.26244
7	142575530	142578147	H19	NR_130974	0.0761317	0.426323	1.46683
19	4784293	4811635	Gm21992	NM_001290127	0.0387236	0.216641	0.0546668
5	108629810	108647771	Tmem175	NM_028223	0.108779	0.606555	0.123951
11	70657176	70662514	Eno3	NM_001136062	0.276271	1.53701	1.89857
17	35977756	35979468	Prr3	NM_001165892	0.0135353	0.0751056	0.00064843
1	75236423	75245693	Dnajb2	NM_020266	0.301452	1.67236	0.392361
8	65618040	66471638	March1	NM_001166372	0.00275773	0.0152219	0.00391832
13	14049790	14063489	Ggps1	NR_138555	2.07838e-09	1.14648e-08	2.73637e-10
14	28505473	28525516	Wnt5a	NM_009524	0.0413486	0.22695	0.159209
19	10570478	10577387	Tmem138	NM_028411	0.157324	0.861706	1.65892
6	136697284	136781743	Gucy2c	NM_145067	0.0260703	0.142558	0.0242259
8	78509328	78734013	Slc10a7	NR_104094	0.101541	0.552845	0.418001
11	68503019	68552696	Pik3r6	NM_001081566	0.022396	0.121546	0.226238
18	82475123	82585638	Mbp	NM_010777	0.00410321	0.0221962	0
12	81470603	81484852	Cox16	NR_132134	0.00689063	0.0371843	0.0153872
4	102760135	102972683	Sgip1	NM_001285859	0.00484551	0.0260732	0.000177407
4	102760135	102972683	Sgip1	NM_001285852	1.9253e-05	0.000103598	0.00870837
5	90603076	90640528	Rassf6	NM_001310656	0.438949	2.35027	2.50129
5	52153324	52190547	Dhx15	NM_001042620	0.0866818	0.463354	0.207941
15	84167816	84189522	Pnpla3	NM_054088	0.0606963	0.32417	0.954577
19	6335039	6340895	Men1	NM_001168490	0.0743921	0.396363	0.144219
11	95044475	95069199	Itga3	NM_001306071	0.115117	0.612402	0.991609
17	35512735	35516825	Tcf19	NM_025674	0.0403752	0.214126	0.604575
17	35512735	35516825	Tcf19	NM_001163763	0.00169178	0.00897219	0.48155
17	80238304	80290477	Dhx57	NM_198942	0.125861	0.665202	1.98452
4	154964123	154980939	Pank4	NM_001305804	0.0566776	0.299103	0.164673
X	98554280	98891026	Ophn1	NM_001313754	0.0386194	0.203362	0.301415
4	107314363	107359824	Yipf1	NM_001205156	0.121488	0.639308	0.55948
15	103248212	103258404	Nfe2	NM_001302341	0.00878346	0.0460899	0.0718186
15	103248212	103251677	Nfe2	NM_001302338	9.05031e-08	4.74901e-07	7.40004e-07
15	103248212	103252811	Nfe2	NM_001302339	6.88375e-07	3.61214e-06	0.0992972
15	103248212	103253153	Nfe2	NM_001302343	0.00483581	0.0253751	0.0395403
15	103248212	103251688	Nfe2	NM_001302340	0.0286216	0.150187	0.234027
6	119902698	119922824	Rad52	NM_001166382	0.0241218	0.126546	0.434701
9	26763044	26806469	Glb1l2	NM_001310768	0.00340759	0.0177621	0.00436672
6	27275121	28134370	Grm8	NM_008174	0.068859	0.356821	0
8	123891758	123894776	Acta1	NM_001272041	0.0197594	0.102216	0.0264219
4	139347440	139352577	Mrto4	NM_023536	0.0700301	0.361926	0.362791
15	79229173	79249467	Pick1	NM_008837	0.038848	0.200695	0.234383
5	30889334	30903487	Agbl5	NM_001294262	0.110396	0.567652	0.543327
1	53344617	53352753	Asnsd1	NM_001290984	0.213953	1.0995	1.16542
X	101414930	101419915	Zmym3	NM_001177986	0.114127	0.584467	0.40477
1	92975347	92986392	Gpr35	NM_001271766	0.00716009	0.0366562	0.300868
6	129375513	129385875	Clec12b	NM_001204223	0.00101191	0.0051695	0.00389021
1	135871394	135919208	Pkp1	NM_001313701	0.00280657	0.0143378	0.0215792
5	42067960	42216785	Gm16223	NR_131130	0.0101957	0.0520863	0.0130655
7	46195351	46238491	Ush1c	NM_023649	0.0125501	0.0641141	0.0160826
15	84112621	84123176	Pnpla5	NM_029427	0.0151431	0.0773608	0
4	24973419	25009234	Gpr63	NM_030733	0.0108238	0.055295	0.0832223
8	95703037	95715120	Ndrg4	NM_001195006	0.00296924	0.0151688	0.0190249
4	62480067	62497299	Bspry	NM_138653	0.0147174	0.075186	0.150879
8	64014770	64205994	Tll1	NM_009390	0.00520545	0.0265928	0.00667062
13	33027414	33040559	Serpinb9b	NM_011452	0.0132983	0.0679363	0.0340827
6	129375513	129385504	Clec12b	NM_027709	0.0157743	0.0805853	0.0606429
1	131019845	131024971	Il10	NM_010548	0.019642	0.100344	0.201365
6	29433153	29461889	Flnc	NM_001081185	0.000920804	0.00470406	0.00058999
5	24413451	24417835	Asic3	NM_001310474	0.0140109	0.0715767	0.0895749
1	136467848	136530820	Kif14	NM_001287179	0.00307657	0.0157171	0.106448
6	29433348	29461884	Flnc	NM_001311074	0.0048342	0.0246962	0.00309743
11	11280040	11462420	Zpbp	NM_001185153	0.00630375	0.0322036	0.0242341
6	142413431	142419741	Spx	NM_001242345	0.0167008	0.0853184	0.0856063
5	24413451	24417835	Asic3	NM_183000	0.000266151	0.00135967	0.205016
7	46195351	46238491	Ush1c	NM_001163733	1.75616e-11	8.97159e-11	2.25046e-11
X	94442732	94447728	Gm14827	NR_045323	0.00830446	0.0424245	0.095777
3	92250647	92257305	Sprr2a1	NM_011468.1	0.00723216	0.0369465	0.00926778
3	92250647	92257305	Sprr2a2	NM_001164787.1	0.00723216	0.0369465	0.00926778
14	70530821	70538325	Lgi3	NM_145219	0.00806428	0.0411975	1.25043
10	52690501	53111623	Slc35f1	NM_178675	0.0103167	0.0527043	0.00661026
1	82756649	82768457	Tm4sf20	NM_025453	0.0170675	0.0871917	0
7	46195351	46238491	Ush1c	NM_001291182	2.91563e-11	1.48949e-10	3.73628e-11
2	80628705	80628791	Mir684-1	NR_030454.6	0.298285	1.52383	1.91121
1	58278326	58379265	Aox2	NM_001008419	0.00537112	0.0274391	0.0137658
6	47676564	47676738	Rn4.5s	NR_002841.6	0.147428	0.753156	0.566773
1	172223508	172258425	Atp1a4	NM_013734	0.00736083	0.0376038	0.0377306
7	12768092	12775659	Zscan18	NM_001017955	0.00707459	0.0361415	0.0725269
18	75514645	75522807	Gm10532	NR_045879	0.0111484	0.0569531	0
13	21735034	21735457	Hist1h4j	NM_178210	0.0606442	0.309809	0.388567
18	28560164	28998177	4930474G06Rik	NR_045398	0.00963293	0.0492111	0.0246886
X	106920625	106933900	Lpar4	NM_175271	0.0060544	0.0309297	0.0387925
11	11280040	11462420	Zpbp	NM_015785	0.000648246	0.00331165	0.00249212
8	95703037	95715120	Ndrg4	NM_145602	0.00575528	0.0294016	0.036876
12	111540946	111541067	Snora28	NR_033168	0.212004	1.08305	1.0867
8	69832704	69872293	Pbx4	NM_001024954	0.0380883	0.194579	0.0976178
13	58287516	58354863	Kif27	NM_175214	0.0057491	0.02937	0.00736728
7	126589295	126594911	Il27	NM_145636	0.0363865	0.185885	0.0932562
2	69758057	69789487	Ccdc173	NM_001077684	0.0296389	0.151414	0.360822
4	62525369	62547994	4933430I17Rik	NM_177607	0.0143873	0.0734992	0.0737472
7	46195351	46238491	Ush1c	NM_153677	2.00064e-11	1.02205e-10	2.56375e-11
1	135871394	135919208	Pkp1	NM_019645	0.00268887	0.0137364	0.0206742
15	100502748	100552009	Tfcp2	NM_001289603	0.058656	0.299115	0.424813
8	87661810	87804440	Zfp423	NM_001310520	0.00740912	0.0377109	0.0712787
3	86786150	86920885	Dclk2	NM_027539	0.0360647	0.182854	0.0316143
2	130589996	130630039	Ubox5	NM_080562	0.0826032	0.417926	0.611281
1	60098247	60153954	Carf	NM_139150	0.0952304	0.47927	0.311626
17	71557027	71598762	Trmt61b	NR_015549	0.12613	0.634325	0.418461
11	46055984	46147348	Adam19	NM_001291891	0.00467362	0.023408	0.0701215
9	118478189	118486133	Eomes	NM_010136	0.00881528	0.0440946	0.0141206
5	110135830	110171974	Chfr	NM_001289578	0.313175	1.55899	1.10205
11	4782105	4833136	Nf2	NM_001252253	0.00481829	0.0239808	1.84399e-07
17	33824645	33826188	Ndufa7	NR_103514	0.260309	1.29118	0.328623
4	117251951	117268589	Tmem53	NM_001285814	7.05653e-05	0.00034958	0.200143
7	126466993	126475131	Sh2b1	NM_001081459	0.13093	0.648314	0.167899
3	137341078	137431070	Emcn	NM_016885	0.0129381	0.0640528	0.484749
9	64281585	64305423	Tipin	NR_136926	0.000190921	0.000944976	0.0221385
X	48541626	48591762	Zfp280c	NM_001166650	0.12733	0.627803	0.51427
9	113793330	113842904	Clasp2	NM_001286603	0.0195533	0.0964007	0.120741
13	104817170	104838677	Srek1ip1	NR_135272	0.104721	0.516106	0.0286249
4	152325726	152334083	Rpl22	NR_102292	0.00735516	0.0361464	0.210301
6	72544537	72562984	Capg	NM_001271415	0.00116139	0.00569586	0.0190886
6	72549647	72562984	Capg	NM_001271395	0.00104271	0.00511379	0.0171379
X	160390690	160498077	Adgrg2	NM_001290445	0.00682048	0.0334432	0.14541
X	160390690	160498077	Adgrg2	NM_001290446	0.00450211	0.0220754	0.0959836
8	64947185	64969038	Tmem192	NM_001163747	0.148919	0.727953	0.188464
11	97050820	97068905	Osbpl7	NM_001081434	0.0571365	0.278832	1.80981
7	81347026	81454759	Cpeb1	NM_001252526	0.0896954	0.437042	2.78097
6	121183667	121198838	Pex26	NR_130903	0.0307657	0.149882	0.356127
5	3689999	3803125	Ankib1	NM_001289528	0.0983522	0.478726	0.475258
4	57568248	57717129	Palm2	NM_172868	0.00328944	0.0159914	0.00802265
7	127712736	127718186	Ctf1	NM_007795	0.363626	1.76168	3.55014
7	48830398	48848052	Csrp3	NM_001198841	0.391447	1.89451	0.0163084
11	54100924	54131668	P4ha2	NM_011031	0.189277	0.913773	2.93293
8	107056877	107060929	Nip7	NM_001164472	0.195974	0.944162	0.32825
13	91701665	91741873	4833422C13Rik	NR_015501	0.0453545	0.218189	0.412196
5	91074617	91093650	Ereg	NM_007950	0.024809	0.118819	0.0635838
1	156804166	156939627	Ralgps2	NM_001159968	0.0425046	0.202264	0.105138
10	80339793	80348449	Adamtsl5	NR_104340	0.0213347	0.100831	6.06002e-05
14	40993735	41006921	Fam213a	NM_001316736	0.439822	2.07222	1.22561
11	70235204	70237915	0610010K14Rik	NM_026757	0.104296	0.490636	0.138562
13	89655310	89742513	Vcan	NM_019389	0.00268555	0.0125598	0.0441068
13	89655310	89742513	Vcan	NM_001081249	5.08979e-09	2.38038e-08	8.35934e-08
19	8989284	9076927	Ahnak	NR_104460	5.14345e-05	0.000240108	8.2022e-07
6	95117880	95129794	Kbtbd8	NM_001102670	0.0275816	0.128456	0.752271
19	6341160	6355620	Map4k2	NR_117093	0.0520619	0.242229	0.457193
11	50898712	50916177	Zfp2	NM_001044700	0.0477626	0.221879	0.734135
2	34406851	34624959	Mapkap1	NM_001290626	0.0095251	0.0441152	0.0746054
17	31125306	31129612	Tff3	NM_011575	15.0666	69.745	28.8534
4	117251951	117268589	Tmem53	NM_001285812	0.374951	1.73562	2.97709
8	91123499	91134028	Aktip	NM_001302267	0.102633	0.475073	0.771853
8	109705546	109724933	Zfp821	NM_001286393	0.139289	0.642692	0.916913
7	4007073	4063205	Lair1	NM_001302683	0.000618243	0.00284766	0.0219978
8	31150316	31164704	Tti2	NM_001199988	0.016676	0.0767329	0.0187937
16	95359169	95530366	Erg	NM_133659	0.0422422	0.194331	0.0858736
5	4803384	5266069	Cdk14	NM_001310448	0.00501753	0.0229609	0.0438291
6	135367493	135383174	Emp1	NM_001288627	0.029456	0.134326	0.112565
9	110722085	110742611	Pth1r	NM_001083936	0.0557901	0.253795	0.0429209
9	110722085	110743687	Pth1r	NM_001083935	0.116596	0.530399	0.0896996
2	126628907	126675593	Gabpb1	NM_001271467	0.0686416	0.311089	0.451251
3	142302080	142395697	Pdlim5	NM_001190853	1.5863e-05	7.17565e-05	5.81739e-05
11	5100165	5106101	Rhbdd3	NM_001290493	0.0509571	0.230366	1.25802
9	99629531	99670076	Dzip1l	NM_028258	0.0249057	0.112517	0.181889
6	97929817	98021359	Mitf	NM_001178049	0.0352043	0.15903	0.348364
19	3767421	3806325	Kmt5b	NM_001167888	0.0214394	0.0966189	0.016852
6	108065045	108077128	Setmar	NM_001276356	0.094046	0.422438	0.00523538
4	102570060	102607263	Pde4b	NM_001177980	0.35042	1.56884	3.74635
15	79346621	79359077	Maff	NM_001304830	0.0941654	0.421421	0.24761
8	106510852	106556912	Cdh3	NM_007665	0.0258995	0.115774	0.0136149
4	32600865	32602383	Gja10	NM_010289	0.0337977	0.151078	0.454762
3	59096448	59101822	Gpr171	NM_173398	0.0461168	0.206145	0.251163
4	140745508	140774204	Padi4	NM_011061	0.0194337	0.0868697	0.0871627
12	84409068	84433781	Bbof1	NM_028377	0.0468538	0.209439	1.18582
3	65666228	65686182	Lekr1	NM_001037923	0.0208303	0.0931125	0.106773
7	109520132	109520252	Snora3	NR_028079	0.427541	1.91113	2.46546
10	80879816	80899495	Tmprss9	NM_001081688	0.0148538	0.0663972	0.0856558
8	106510852	106556912	Cdh3	NM_001037809	0.0249545	0.111546	0.189967
4	151982638	151988987	Thap3	NM_001145929	0.00179295	0.00799064	0.679184
7	30056034	30072824	Zfp82	NM_001252519	0.00105951	0.00471403	0.000822463
2	131491862	131525184	Smox	NM_145533	0.106817	0.475247	5.07491
5	110100559	110105953	Plcxd1	NM_001281812	0.0182836	0.0813256	0.00906666
9	110052021	110083955	Map4	NM_001311163	7.4213e-07	3.29856e-06	0.000138807
2	109722921	109727044	Bdnf	NM_001285422	0.000156186	0.000693689	0.0011035
2	109675897	109727044	Bdnf	NM_001285416	0.000270364	0.0012008	0.00191018
2	109693027	109727044	Bdnf	NM_001285420	0.019648	0.0872649	0.138816
2	109692436	109727044	Bdnf	NM_001048141	0.000701266	0.00311461	0.00495459
2	109675897	109727044	Bdnf	NM_001048139	9.87245e-05	0.000438476	0.000697512
2	109694409	109727044	Bdnf	NM_001316310	0.00133185	0.00591529	0.084438
2	109675897	109727044	Bdnf	NM_001285418	0.00390138	0.0173276	0.257012
2	109694409	109727044	Bdnf	NM_001285417	0.00347316	0.0154257	0.0245385
2	109674700	109727044	Bdnf	NM_007540	1.86548e-05	8.28534e-05	0.0001318
2	109677032	109727044	Bdnf	NM_001285419	0.00449875	0.0199807	0.0317848
2	109709383	109727044	Bdnf	NM_001285421	0.00149276	0.00662992	0.0946397
12	8974001	9028848	Wdr35	NM_172470	0.0693402	0.30747	0.781166
12	106010263	106077411	Vrk1	NM_011705	0.0975975	0.431709	0.384956
2	43748824	44387624	Arhgap15	NM_001301832	0.011635	0.0513721	0.100747
X	20364481	20400859	Rp2	NM_001290644	0.0560863	0.247168	0.250754
9	78113238	78172110	Ick	NM_019987	0.0276474	0.121706	0.511824
6	23596254	23839422	Cadps2	NM_001252109	1.22871e-21	5.39427e-21	6.22528e-28
14	79637693	79662184	Lect1	NM_010701	0.260968	1.13928	0.72174
3	87525578	87540159	Etv3	NM_001286844	0.0533732	0.232877	0.0867255
6	146805530	146833530	Arntl2	NM_001289680	0.000860252	0.0037414	0.217909
13	36117643	36537596	Fars2	NM_001039189	0.159035	0.690282	0.992289
6	93681478	93912964	Magi1	NR_104594	0.0741634	0.321583	0.0437621
1	8359739	9299878	Sntg1	NM_001290390	0.00184468	0.00798203	0.00425501
1	8359739	9299878	Sntg1	NM_001290393	0.00262435	0.0113557	0.00605344
1	8359739	9299878	Sntg1	NM_027671	0.00180696	0.00781881	0.00416801
15	101221191	101224122	A330009N23Rik	NR_045326	1.76724e-05	7.63044e-05	2.69267e-07
15	101221191	101224778	A330009N23Rik	NR_045327	0.000324598	0.00140152	4.94576e-06
9	15306214	15312105	Taf1d	NM_029248	0.0601643	0.259519	1.19842
7	4007073	4063205	Lair1	NM_001302676	0.00458478	0.0197024	0.0996829
11	65807175	65829240	Zkscan6	NM_026107	0.0983606	0.42261	0.282656
4	65380803	66404484	Astn2	NM_207109	0.0451742	0.194079	0.305168
11	113619481	113625367	Sstr2	NM_001042606	0.0789131	0.338593	1.57754
11	31817984	31824548	D630024D03Rik	NR_102311	0.0590128	0.253124	0.00440189
13	97021864	97034363	1700029F12Rik	NM_001080777	0.00250803	0.0107253	0
13	97021864	97034363	1700029F12Rik	NM_025585	0.00425717	0.0182052	0
17	75465538	75529054	Rasgrp3	NM_207246	0.132602	0.565829	1.02335
7	44467980	44471659	Josd2	NM_001205073	0.13102	0.558651	1.88211
5	112688876	112896363	Myo18b	NM_028901	0.00929438	0.039568	0.00397015
12	52699383	53151016	Akap6	NM_198111	0.00749853	0.0319227	0.0288274
5	109833501	109834143	Gm10416	NR_027964	0.239743	1.02063	0.81926
4	3938888	3943526	Chchd7	NR_104354	0.155216	0.656816	0.202379
11	58120001	58168540	Gemin5	NM_001166671	0.0884165	0.372202	0.583104
10	4611989	5005634	Esr1	NM_007956	1.32456	5.5706	5.6073
7	31032723	31042332	Fxyd5	NM_001287213	0.392876	1.6511	1.72482
2	121866970	121936208	Casc4	NM_001205370	0.100389	0.421135	0.254815
8	122433596	122443423	Mvd	NR_028354	0.209797	0.875465	0.413928
14	55603985	55610031	Irf9	NM_001159417	0.759662	3.16704	3.25188
1	191005832	191026191	Mfsd7b	NM_001313747	0.093338	0.388493	0.54392
11	95858817	95861047	4833417C18Rik	NR_045187	0.0777937	0.322903	0.249225
15	74979812	74983431	Ly6i	NM_020498	0.116868	0.485091	0.149762
1	87620312	87720511	Inpp5d	NR_122078	0.0473939	0.196325	0.225735
13	40886758	40960893	Gcnt2	NM_008105	0.0235675	0.0973048	0.104726
5	30950106	30955092	Abhd1	NM_021304	0.229663	0.943948	0.709441
6	115853528	115926700	Ift122	NM_031177	0.0904025	0.370812	0.512336
3	100922493	100934012	Trim45	NM_194343	0.00401844	0.0164797	0.146927
18	21001957	21028225	Rnf138	NM_001303011	0.208787	0.856102	1.38732
9	104299000	104337723	Acpp	NM_019807	0.0177824	0.0728155	0.0704734
2	181357690	181365405	Arfrp1	NM_001165995	0.0954726	0.390245	0.375328
13	100595957	100616945	Marveld2	NM_178410	0.114237	0.46666	0.824225
7	90386981	90410720	Sytl2	NM_001289586	0.00416593	0.0169404	0.0427546
3	116594958	116630987	Sass6	NM_001289571	0.00526521	0.021315	0.106069
4	133661425	133672648	Pigv	NM_001145955	0.0128031	0.0516436	0.627757
10	80130434	80137388	Cbarp	NM_001195268	0.0630432	0.253443	1.10605
5	134357661	134456717	Gtf2ird1	NM_001081464	0.0594122	0.237049	0.279841
19	8774354	8786418	Taf6l	NM_001177798	2.18843e-05	8.70829e-05	0.226764
4	155943813	155959605	Ube2j2	NM_021402	0.170832	0.676395	0.133844
8	31187331	31261925	Fut10	NM_001286422	0.0288761	0.114276	0.113003
10	59702563	59864135	Micu1	NM_001291443	0.194026	0.767567	1.69972
10	59702563	59864135	Micu1	NM_001291442	0.17099	0.676373	2.08626
8	22227303	22261333	Thsd1	NM_001293688	0.0808228	0.319498	0.242442
2	139833479	140066806	Tasp1	NM_001159641	0.0215584	0.0851723	0.139147
6	134640940	134711185	Borcs5	NM_026371	0.422395	1.66465	1.9168
11	95830072	95842477	Abi3	NM_001163464	0.0608317	0.239686	1.01919
5	134357661	134456717	Gtf2ird1	NM_001081470	0.0185664	0.072985	0.0889397
9	111054834	111057271	Ccrl2	NM_017466	0.0741804	0.291252	1.0725
7	46751833	46754315	Saa2	NM_011314	55.5523	218.111	8.83793
8	25720048	25724888	Plpp5	NR_121642	0.119607	0.469577	1.65441
15	72589620	73061205	Trappc9	NM_180662	0.154781	0.606142	0.221522
15	102203645	102215611	Zfp740	NM_001289694	0.160199	0.627149	1.21573
10	106965082	107123665	Acss3	NM_198636	0.0479763	0.187799	0.33319
X	98554280	98891026	Ophn1	NM_001313755	0.00749918	0.0293117	0.119164
2	28205689	28230737	Olfm1	NM_019498	0.163085	0.636752	0.576792
11	58315114	58323366	Zfp672	NM_001256517	0.340009	1.32682	2.63887
15	75045015	75048838	Ly6c1	NM_001252055	0.0145355	0.056701	0.203895
11	70663769	70669417	Spag7	NM_001167669	0.000213304	0.000830582	0.210639
10	128748455	128766569	Pym1	NM_001170869	0.153902	0.597472	0.735094
18	3266354	3281748	Crem	NM_001110854	0.376514	1.45866	1.50692
4	101717407	101815355	Lepr	NM_146146	0.0157429	0.060965	1.31515
8	33782644	33929864	Rbpms	NM_001286168	0.000315632	0.00122119	0.000418471
5	102481391	102897938	Arhgap24	NM_029270	0.130143	0.501622	0.0920002
8	105701148	105703495	Pard6a	NM_001286344	0.192612	0.739866	1.23617
13	93308034	93405130	Homer1	NM_152134	0.0252006	0.0967305	0.38699
13	59449535	59556923	Agtpbp1	NM_001284219	0.193024	0.740214	0.38634
10	81198170	81202038	Nmrk2	NM_027120	0.0278831	0.106834	0.0714626
7	118855775	118972653	Iqck	NM_001081446	0.0126616	0.0485128	0.421862
7	6995385	7003092	Aurkc	NM_001080966	3.40181e-07	1.3034e-06	3.05152e-06
15	101349571	101370126	Krt80	NM_028770	0.0144602	0.0554041	0.148243
8	31818028	31918204	Nrg1	NM_178591	0.012198	0.0467365	0.328259
X	7753089	7753174	Mir684-1	NR_030454.5	0.301794	1.15632	4.25413
6	61180325	62382864	Ccser1	NM_001164316	0.0027992	0.0107251	0.00717416
X	112495274	112558344	2010106E10Rik	NM_026333	0.0155211	0.0594689	0
16	38362190	38378217	Popdc2	NM_022318	0.0120702	0.0462468	0.0464029
6	61180325	62382864	Ccser1	NM_183310	0.00176359	0.00675717	0.00451998
7	6995385	7003092	Aurkc	NM_020572	2.86325e-05	0.000109705	0.000256841
3	63696234	63850992	Plch1	NM_001177732	0.00124434	0.00476767	9.37069e-07
5	90759298	90761626	Cxcl5	NM_009141	0.0154906	0.059352	0.0595522
2	14873656	14987909	Cacnb2	NM_001309519	0.00483481	0.0185245	0.0144565
5	112246492	112252519	Cryba4	NM_001312884	0.0325049	0.124542	0.124962
7	139600915	139683816	Cfap46	NM_001302546	0.00312302	0.0119658	0.0240123
7	6995385	7003092	Aurkc	NM_001080965	0.0222346	0.0851915	0.199451
13	55784579	55809001	Catsper3	NM_029772	0.000224802	0.000861325	0.000468961
2	25653118	25656217	Lcn8	NM_033145	0.0393443	0.150747	0.0504184
17	24488783	24508908	Caskin1	NM_027937	0.00415492	0.0159195	0.0159732
3	63696234	63850992	Plch1	NM_183191	0.00155609	0.00596213	0.0315661
3	63696234	63850992	Plch1	NM_001177733	0.00129493	0.0049615	9.75165e-07
2	163336242	163397994	Jph2	NM_001205076	0.0132982	0.0509518	0.0227216
5	112246492	112252519	Cryba4	NM_021351	0.00125309	0.00480119	0.00481739
13	98686238	98694832	Tmem171	NM_001025606	0.0222099	0.0850968	0.739994
16	38362190	38378217	Popdc2	NM_001081984	0.00043176	0.00165428	0.00165986
4	148160668	148166418	Fbxo2	NM_176848	0.0415761	0.159298	0.133196
X	51386637	51680478	Hs6st2	NM_001290468	0.0011725	0.00449241	0.00150252
8	69394612	69395545	Gm10033	NR_038044	0.0274946	0.105345	0.0704669
4	146502000	146539396	Zfp981	NM_001243138	0.0167226	0.0640723	0.0107147
2	121017891	121036878	Epb42	NM_013513	0.013088	0.0501464	0.0335437
2	165595028	165771728	Eya2	NM_001271963	0.000260591	0.000998449	0.000667878
3	152462815	152668141	Ak5	NM_001081277	0.00826699	0.0316748	0.105939
7	141101219	141117807	Ano9	NM_178381	0.0170335	0.0652635	0.0436558
11	120635712	120643671	Pycr1	NM_144795	0.00880318	0.0337292	0.541488
14	31523084	31577384	Colq	NM_009937	0.00904849	0.0346691	0
3	100993529	101029496	Cd101	NM_001167906	0.00792232	0.0303542	0.0203044
X	51386637	51680478	Hs6st2	NM_015819	0.00462409	0.0177171	0.00592562
3	90104132	90212018	Nup210l	NM_029937	0.00451549	0.017301	0.0405051
X	73074345	73082508	Xlr4a	NM_001081642	0.0646158	0.247574	0.193207
10	30832359	30842784	Hey2	NM_013904	0.0202626	0.0776357	0.103864
7	8244351	8260600	Vmn2r43	NM_198961	0.00901352	0.0345351	0
13	55784579	55809001	Catsper3	NM_001252487	5.20238e-05	0.000199328	0.203669
7	83932857	84086506	Cemip	NM_030728	0.00360592	0.013816	0.0231043
2	163336242	163397974	Jph2	NM_021566	0.00512476	0.0196354	0.00875629
5	3845173	3866597	Lrrd1	NM_172879	0.00869281	0.0333063	0.0445582
2	165655298	165771728	Eya2	NM_010165	0.000255347	0.000978356	0.000654438
15	25414192	25452419	Gm5468	NR_027376	0.00890093	0.0341037	0.0228125
12	25129174	25132275	Gm17746	NR_045844	0.0230067	0.0881496	0.0589647
6	129729041	129740485	Klri2	NM_177155	0.0262228	0.100472	0.0924101
2	14604306	14987909	Cacnb2	NM_023116	0.00236552	0.00906343	0.00707312
X	51386637	51681603	Hs6st2	NM_001290467	8.48903e-05	0.000325255	0.000108784
9	78376903	78378589	Ooep	NM_026480	0.0212531	0.0814307	0.136176
17	12318853	12327251	4732491K20Rik	NR_045290	0.0404103	0.154831	0.714626
2	13001887	13010865	C1ql3	NM_153155	0.00811017	0.0310739	0.0519646
3	34560381	34677994	Sox2ot	NR_015580	0.0086372	0.0330932	0.0110683
6	129578286	129585828	Klre1	NM_153590	0.0561938	0.215305	0.360053
3	94399219	94404502	Lingo4	NM_177250	0.00871644	0.0333968	0.0223397
12	22115756	22156647	Gm4425	NR_136920	0.00897882	0.0344021	0.0920485
7	45928398	45948957	Ccdc114	NM_001033243	0.0209152	0.080136	0.12061
1	150100031	150108235	Ptgs2	NM_011198	0.00575168	0.0220374	0.0147412
7	98143359	98145448	Omp	NM_011010	0.0122798	0.0470497	0.0786807
6	87980421	87981483	H1fx	NM_198622	0.0241549	0.0925488	2.63106
14	70647302	70653085	Npm2	NM_181345	0.0257297	0.0985826	0.395661
17	24473884	24475470	Bricd5	NM_175682	0.0257297	0.0985826	0.0659434
3	116249654	116253485	Gpr88	NM_022427	0.0074355	0.0284889	0.0476417
5	114773733	114774984	4930515G01Rik	NR_027872	0.0205056	0.0785666	0.157663
11	101279203	101288702	Cntd1	NM_026562	0.0230274	0.0882288	0.073772
2	155097791	155100080	2310005A03Rik	NR_040634	0.0184021	0.0705071	0.0235816
8	70718543	70722636	Gm3336	NM_001195253	0.0222678	0.0853184	0.142677
X	112495274	112558344	2010106E10Rik	NM_001168590	0.00477266	0.0182863	0
14	54650511	54655101	4930579G18Rik	NR_038053	0.0175582	0.0672737	0.0225002
2	165630345	165771728	Eya2	NM_001271962	0.0106805	0.040922	0.0273734
X	51386637	51681603	Hs6st2	NM_001077202	2.38869e-05	9.15219e-05	3.06102e-05
9	22411577	22444680	9530077C05Rik	NM_026739	0.0118927	0.0455665	0.289561
15	100614140	100615111	C330013E15Rik	NR_045701	0.175302	0.671664	1.16066
19	9985172	10001634	Best1	NM_011913	0.0123211	0.0472079	0.0631562
6	47819266	47830506	Zfp786	NM_177882	0.0362707	0.13897	0.476417
9	86695442	86701254	A330041J22Rik	NR_045835	0.0139189	0.0533298	0.0535097
X	8145427	8147964	Rbm3os	NR_033561	0.0305387	0.117008	0.117403
2	14824092	14987909	Cacnb2	NM_001252533	0.012801	0.0490466	0.038276
18	4812486	4850960	Gm10556	NR_045881	0.00656746	0.025163	0
13	99410836	99412827	6430562O15Rik	NR_015515	0.0149056	0.0571103	0.133707
13	55784579	55809001	Catsper3	NM_001252488	0.0210901	0.080806	0.043996
7	9754636	9770572	Vmn2r46	NM_001105076.1	0.0211132	0.0808945	0.0405837
1	180893108	180899108	Lefty2	NM_177099	0.0103563	0.0396798	0.172526
7	27179741	27181150	Mia	NM_019394	0.0452425	0.173345	0
19	5298331	5308740	Gal3st3	NM_001024717	0.0423658	0.162323	0.135726
17	3532554	3533214	Cldn20	NM_001101560	0.0388674	0.148919	0.0498073
4	147063366	147068437	4933438K21Rik	NR_045446	0.106065	0.406384	0.0194169
13	38960619	38966298	5033403F01Rik	NR_131019	0.0374489	0.143484	0.311932
15	84553398	84557824	Ldoc1l	NM_177630	0.0289793	0.111033	0.0891264
8	25302650	25306271	5430421F17Rik	NR_040352	0.0111776	0.0428265	0.0143237
14	55700009	55713493	Tgm1	NM_001161715	0.142102	0.540877	0.383695
4	126024659	126044976	Csf3r	NR_045561	0.136859	0.520642	0.275042
14	34085979	34100569	Anxa8	NM_013473	0.0819132	0.311091	0.699083
X	36874295	36884221	Ube2a	NM_001313696	0.286862	1.08847	1.1047
8	75016222	75031979	Hmgxb4	NM_001316754	0.00940021	0.0356423	0.489784
4	22357543	22434092	Fbxl4	NR_104378	0.0424596	0.160802	0.901937
5	5664829	5694327	Steap2	NM_001285469	0.0456071	0.172615	0.0481586
5	5664829	5694090	Steap2	NM_001103157	0.00542196	0.0205211	0.00572534
15	74994877	74998032	Ly6a	NM_001271418	0.729923	2.75231	2.35587
18	3266354	3327592	Crem	NM_001110859	0.0236771	0.0892337	0.104451
3	116562973	116573113	Lrrc39	NM_027321	0.010271	0.038678	0.405678
1	134199215	134235458	Adora1	NM_001282945	0.16953	0.638378	1.34617
2	181688419	181691818	Rgs19	NM_001291205	0.117228	0.441377	1.22521
9	73064148	73097615	Rab27a	NM_001301232	0.0817861	0.306884	0.510606
19	55895321	55933656	Tcf7l2	NM_001142924	0.0668756	0.250927	1.5395
11	59183855	59191953	Guk1	NM_008193	0.479484	1.79853	1.02216
4	148130920	148145705	Mad2l2	NM_001305420	1.13528	4.25064	0.863514
12	116047724	116063208	Zfp386	NM_001286214	0.142331	0.532155	0.464266
12	80167542	80260382	Actn1	NM_001346669	0.0445809	0.166632	0.0937445
18	9993615	10030150	Usp14	NM_001038589	0.113972	0.425773	0.579355
5	145204559	145221751	Zkscan5	NM_001167944	0.201153	0.748792	0.855759
X	41401529	41672467	Gria3	NM_001290451	0.0736878	0.27402	0.627923
6	137477245	137649286	Eps8	NM_001271588	0.0305364	0.113279	0.336532
6	137477245	137571010	Eps8	NM_001271595	0.01349	0.0500426	0.148669
6	137477245	137571010	Eps8	NM_001271587	0.0142497	0.0528606	0.157041
3	28263214	28670586	Tnik	NM_026910	0.0142969	0.0530271	0.152006
2	4152863	4614044	Frmd4a	NM_172475	0.0224184	0.082964	0.0956036
11	60699690	60714189	Llgl1	NM_008502	0.0990306	0.366301	0.326115
11	58994256	59136376	Obscn	NM_001171512	0.00349736	0.0129299	0.101066
10	40630011	40674916	Ddo	NM_001316718	0.0248284	0.091657	0.364675
18	23415409	23659720	Dtna	NM_207650	0.00123763	0.00455573	0.0614657
18	23497482	23659720	Dtna	NM_001285817	0.00327384	0.012051	0.0254411
18	23310020	23659720	Dtna	NM_001285813	0.000875432	0.00322246	0.00165395
18	23497482	23659720	Dtna	NM_001285810	0.00304516	0.0112092	0.00575323
18	23497482	23659720	Dtna	NM_001285808	0.00276535	0.0101792	0.0214896
9	45906569	45929723	Pcsk7	NM_001281934	0.274172	1.00788	1.55357
14	67716098	67742311	Kctd9	NM_134073	0.184782	0.67912	1.1637
11	3517522	3539293	Smtn	NM_001284428	0.0148606	0.0545435	0.0500157
11	3517522	3539293	Smtn	NM_001159284	0.0342323	0.125643	0.115217
10	95411490	95415485	Socs2	NM_001168656	0.722943	2.64309	1.54258
14	61531851	61556887	Spryd7	NM_001310603	0.110539	0.403989	0.098318
8	121950492	122029261	Banp	NM_001110100	0.276404	1.0087	0.837094
4	11191709	11204780	Ccne2	NM_009830	0.0167385	0.0609903	0.116246
14	55884942	55898781	Khnyn	NR_138134	0.421134	1.53169	0.946311
12	111758849	111806776	Klc1	NM_001081959	0.14133	0.513189	2.59103
11	72961169	72993044	Atp2a3	NM_001163337	0.00457446	0.0166041	0.00474727
14	54369442	54417680	Slc7a7	NM_001253679	0.290077	1.05107	1.40392
7	4007073	4063205	Lair1	NM_001302675	0.0136397	0.0492975	0.0373156
4	152325726	152334083	Rpl22	NR_102291	0.116231	0.41995	1.47101
16	18066403	18071633	Dgcr6	NR_110380	0.0931778	0.335879	0.0953735
4	126150602	126163342	Sh3d21	NM_001162533	0.0766419	0.276224	0.288619
6	56100440	56362811	Pde1c	NM_001159960	0.00092893	0.00334656	0.00235154
6	56100440	56362393	Pde1c	NM_001025568	0.000453637	0.00163427	0.00114836
6	56100440	56362393	Pde1c	NM_001159952	0.000528489	0.00190393	0.00133784
6	56100440	56369635	Pde1c	NM_001159957	0.0114801	0.041358	0.0290612
X	85048295	85144412	Dmd	NM_001314038	0.0575081	0.206738	0.277474
19	61114982	61140841	Zfp950	NR_131954	0.643401	2.31258	3.45714
15	7206120	7398391	Egflam	NM_178748	0.0242313	0.0866746	0.049165
4	148612382	148626997	Tardbp	NM_001008546	0.0491328	0.175378	0.24039
19	10573677	10577087	Tmem138	NM_001302218	0.0660887	0.235712	0.288238
15	98108471	98132448	Pfkm	NM_001163487	0.98219	3.49651	4.42741
2	6098500	6130186	Proser2	NM_001159657	0.296079	1.05153	1.29239
2	180967300	180982525	Arfgap1	NM_001177706	0.227614	0.807702	0.479387
2	156475534	156543215	Epb41l1	NM_001006664	0.0113525	0.040264	0.0296972
1	171411681	171418760	Usf1	NM_009480	0.0430715	0.152333	0.53885
11	116671660	116675799	1810032O08Rik	NR_027820	2.11972e-06	7.49488e-06	0.000444353
3	95676201	95687918	Adamtsl4	NM_001301705	0.113153	0.400077	0.717433
11	53567369	53604247	Kif3a	NM_001290805	0.167223	0.589698	1.09748
16	45610440	45622868	Gcsam	NM_008099	0.00564153	0.019868	0.0433766
X	10158216	10216796	Rpgr	NM_011285	0.0489845	0.171927	0.358148
18	3266354	3281748	Crem	NM_001110855	0.170003	0.59659	1.41035
X	101414934	101420686	Zmym3	NM_001177987	0.00346604	0.0121585	0.0115566
2	36081953	36105409	Lhx6	NM_008500	0.0145957	0.0511847	0.262899
2	36081953	36104061	Lhx6	NM_001083126	0.241364	0.84641	4.34759
6	56882402	56923933	Nt5c3	NM_026004	0.835709	2.92606	2.02051
18	3266354	3327592	Crem	NM_001271503	0.015251	0.0533544	0.0336518
15	89123303	89128701	Hdac10	NR_028449	0.0793721	0.276677	1.54306
8	11558410	11563252	Ing1	NM_001302459	0.308561	1.07335	2.1081
11	121222589	121229310	BC017643	NM_001252548	0.390421	1.35718	1.40365
5	105876568	105915821	Zfp326	NR_030777	0.113177	0.392773	0.845643
10	79916971	79922273	Kiss1r	NM_053244	0.0567892	0.196864	0.207924
X	73437315	73459030	Haus7	NM_207104	0.145089	0.502806	0.0139826
6	113070399	113077245	Gt(ROSA)26Sor	NR_027009	0.47451	1.63582	4.48827
17	70844205	70851735	Tgif1	NM_001164075	0.33097	1.14061	0.548112
8	70754679	70758687	Rab3a	NM_009001	0.826171	2.83681	2.88584
7	19302696	19310046	Fosb	NM_008036	0.217394	0.746175	0.330817
9	44252713	44268188	Nlrx1	NM_001163743	0.355135	1.21628	1.92853
11	68972484	68975186	Rangrf	NM_001285441	0.00174052	0.00595673	5.66669e-05
4	137681627	137729862	Rap1gap	NM_001256218	0.0311151	0.106269	0.262673
17	33824572	33838317	Ndufa7	NR_103516	2.04601	6.98067	9.74382
17	5941280	6039391	Synj2	NM_001113352	0.0172365	0.0587644	0.167927
1	17676027	17727647	Gm16070	NR_130314	0.0339918	0.115768	0.0725989
11	71242430	71285233	Nlrp1c-ps	NR_027858	0.0222613	0.0758167	0.0855815
6	18170687	18322770	Cftr	NM_021050	0.0122077	0.0415765	0.026073
2	28447941	28455509	Ppp1r26	NM_001005420	0.0140793	0.0479507	0.0781827
2	9857078	9878601	Gata3	NM_008091	0.023937	0.0815236	0.0613489
17	36042961	36058646	Gm6034	NM_001034909	0.0471264	0.160501	0.161043
13	97560000	97583995	Gm5086	NR_046157	0.059335	0.20208	0.0506905
10	18540123	18546077	Hebp2	NM_019487	0.120876	0.411673	3.14959
10	116950562	116963280	4933412E12Rik	NR_038026	0.0767934	0.260187	0.560823
7	66689889	66717257	Lins1	NM_001191001	0.117379	0.396262	1.28641
14	70217865	70289498	Ppp3cc	NM_001304991	0.00671429	0.0226361	0.0736354
14	12284203	12303232	3830406C13Rik	NM_146051	0.457456	1.54058	3.17012
16	32877784	32908964	Fyttd1	NM_001159349	0.151132	0.508867	0.417062
2	156852403	156862946	5430405H02Rik	NR_027914	0.0895873	0.301229	0.728793
19	41922980	41933315	Exosc1	NM_001164561	0.124735	0.418407	0.735329
12	26306794	26415263	Rnf144a	NM_080563	0.0977916	0.327861	1.79141
4	42653909	42656006	Ccl27b	NM_001199960.1	0.0877367	0.294024	0.530965
4	42653909	42656006	Gm13306	NM_001199963.2	0.0877367	0.294024	0.530965
4	42653909	42656006	Gm2506	NM_001199966.1	0.0877367	0.294024	0.530965
4	42653909	42656006	LOC100861978	NM_001267703.1	0.0877367	0.294024	0.530965
2	115861264	116064620	Meis2	NM_001346038	0.00413234	0.013839	0.0154255
X	164070703	164076136	Siah1b	NM_001308386	0.135744	0.454299	0.959443
X	164070703	164076494	Siah1b	NM_001308385	5.68021e-05	0.000190101	0.238534
1	193173577	193177833	A130010J15Rik	NM_001160359	0.100224	0.335339	0.402358
14	50927215	50930850	Tmem55b	NM_001310507	0.239464	0.800919	0.106914
8	94977109	95014209	Adgrg1	NM_001198894	0.0938497	0.313851	4.87538
X	167241123	167264330	Tlr8	NM_001313760	0.165752	0.553479	0.444511
X	167304926	167330572	Tlr7	NM_001290755	0.0463864	0.15478	0.178685
19	4625841	4698669	Gm960	NM_001033447	0.0567031	0.188289	0.247055
19	6384408	6398465	Pygm	NM_011224	0.223454	0.742003	0.572697
19	55741810	55933656	Tcf7l2	NM_009333	0.0640004	0.212504	0.258773
16	58727910	58734248	Cldnd1	NR_045518	0.165088	0.547437	1.10213
16	18348182	18407075	Arvcf	NM_001272029	0.081832	0.271137	0.392719
2	115861264	116065059	Meis2	NM_010825	0.0732047	0.242353	0.507815
6	115238994	115276564	Syn2	NM_001326560	0.00606786	0.0200881	0.238842
6	115134902	115276564	Syn2	NM_013681	1.35664e-06	4.49125e-06	5.02258e-06
8	122376609	122417366	Zc3h18	NM_001310650	0.436677	1.44305	1.12302
9	121898355	121911072	Ackr2	NM_001276719	0.0977868	0.323054	0.611076
17	63937972	64139497	Fer	NM_008000	0.0996655	0.328989	0.670246
14	67676354	67715842	Cdca2	NM_175384	0.0110397	0.0362637	0.334731
6	31165523	31218475	Lncpint	NR_110469	0.00581991	0.0191145	0.0309537
10	75550125	75560331	Lrrc75b	NM_198860	0.0390279	0.128172	0.0571577
15	61985341	61990362	Myc	NM_001177352	0.947985	3.11074	5.96468
15	61985341	61990362	Myc	NM_010849	0.947985	3.11074	5.96468
2	154791110	154867262	Raly	NM_001139511	0.0120945	0.0396439	0.236024
16	58727910	58734248	Cldnd1	NM_001252451	0.0463072	0.151513	0.432604
4	119169518	119174196	Zfp691	NM_001145936	0.292202	0.954225	1.46588
15	84326119	84342979	Parvg	NM_001162500	0.048738	0.159145	0.404779
4	95959711	95967036	9530080O11Rik	NR_045777	0.125783	0.410555	0.119368
9	35184391	35200292	Tirap	NM_001177845	0.324542	1.05921	0.582197
6	98925342	99266516	Foxp1	NM_001197321	0.197426	0.644038	0.351447
17	75178781	75392513	Ltbp1	NM_206958	0.036633	0.119501	0.0813275
11	3290457	3309084	Patz1	NM_001253690	0.158439	0.516783	0.77423
2	112284688	112363164	Slc12a6	NM_133648	0.351444	1.14488	1.89845
15	38487430	38519267	Azin1	NM_001301688	0.181985	0.59244	0.171617
7	14465159	14492927	Sult2a7	NM_001184981	0.371775	1.2053	0.109942
14	16430840	16575477	Rarb	NM_001289762	0.0997387	0.322701	0.341431
2	30266203	30282150	Phyhd1	NM_172267	0.0268078	0.0866579	0.0854053
4	81278499	81442816	Mpdz	NM_010820	0.325299	1.05144	0.111946
2	32787607	32847238	Stxbp1	NM_001113569	0.0913142	0.295033	0.172564
17	45555700	45563169	Nfkbie	NM_008690	0.315011	1.01773	1.38877
13	67832730	67843293	Gm10037	NM_001309373	1.70932e-07	5.51974e-07	0.000163509
2	120609382	120621560	Haus2	NM_001290808	0.229605	0.741393	1.66601
15	81663889	81688316	L3mbtl2	NM_001289712	0.1414	0.456537	0.267699
4	33310311	33502615	Rngtt	NM_001305273	0.162808	0.525421	0.877645
1	172271709	172298065	Atp1a2	NM_178405	0.0782716	0.252544	0.34314
15	61985341	61990362	Myc	NM_001177353	0.255298	0.823416	2.75379
15	61985341	61990362	Myc	NM_001177354	0.255298	0.823416	2.75379
11	86201360	86304444	Brip1os	NR_130959	4.7163e-34	1.52075e-33	4.24593e-43
15	6579847	6665609	Fyb	NM_001278269	0.0585828	0.188842	0.729326
3	95588934	95619248	Golph3l	NM_001177670	0.0480525	0.154889	0.139488
2	127456498	127522095	Kcnip3	NR_110989	0.000232628	0.000749266	0.00324245
2	127456498	127521393	Kcnip3	NM_001291005	0.00421215	0.0135668	0.0587105
2	127456498	127521393	Kcnip3	NM_019789	0.0039169	0.0126158	0.0545951
8	70139499	70145550	Borcs8	NR_132131	0.164206	0.528393	0.732584
4	41772895	41774177	Ccl27a	NM_001164044	0.205109	0.658392	0.535422
19	46305930	46312091	Nfkb2	NM_001177370	0.171455	0.550249	1.01075
11	102041511	102055618	Cd300lg	NM_001160711	0.337326	1.07899	1.41561
14	101633766	101640472	Commd6	NM_001168592	1.84464	5.89775	12.8541
9	92542223	92608428	Plod2	NM_011961	0.0577306	0.184553	0.168589
7	99260481	99267219	Gm26705	NR_103487	0.0352127	0.112431	0.0676859
10	79879667	79883173	Prtn3	NM_011178	0.581809	1.85766	15.0469
6	30158641	30174126	Mirc35hg	NR_126540	0.071705	0.228947	0.11486
5	135747220	135778302	Styxl1	NM_001289555	1.31658e-06	4.20371e-06	0.216177
2	103383985	103389045	BC016548	NR_130964	0.128102	0.409017	0.164159
6	120958844	120997499	LOC215458	NR_138099	0.0101856	0.0325216	0.0326313
9	7272514	7283334	Mmp13	NM_008607	0.0191794	0.0612379	0.0860223
10	82650433	82690651	Glt8d2	NM_029102	0.0238295	0.0760852	0.0763419
16	17276300	17278662	Tmem191c	NM_177473	0.0728764	0.232687	0.653721
3	84174638	84175194	Gm6525	NR_036654	0.0922751	0.294625	0.236495
5	135747220	135778386	Styxl1	NM_029659	9.7186e-07	3.10305e-06	0.000359421
10	77257773	77259224	Gm10941	NR_026944	0.0721589	0.230396	0.184938
9	72925650	72946016	Pygo1	NM_028116	0.0294011	0.0938747	1.75196
3	51276761	51278408	4930577N17Rik	NR_073429	0.0623011	0.198921	0.23951
5	118190736	118245026	Rnft2	NM_001109902	0.0070478	0.0225029	0.0722522
6	87981683	87984181	Gm5577	NR_026990	0.0360541	0.115117	0.600627
10	127195249	127202644	F420014N23Rik	NR_045716	0.0204815	0.0653953	0.0262464
5	135747220	135778386	Styxl1	NM_001289556	0.000193716	0.000618515	0.000268331
5	118190736	118244862	Rnft2	NM_172998	0.00471929	0.0150682	0.048381
X	134295225	134305970	Tmem35a	NM_026239	0.0267492	0.0854074	0
5	135747220	135778302	Styxl1	NM_001289554	1.20174e-06	3.83703e-06	0.000444437
13	31806646	31810636	Foxc1	NM_008592	0.0128584	0.0410555	0.0576716
3	104781056	104786018	Ppm1j	NM_027982	0.0298285	0.0952392	0.305794
13	23683473	23683960	Hist1h2ac	NM_178189	0.105349	0.336368	0.270003
15	89476252	89484851	C230037L18Rik	NR_077233	0.058836	0.187857	0.339284
3	107211295	107221733	Cym	NM_001111143	0.0415761	0.132748	0.239753
14	32659119	32685273	3425401B19Rik	NM_001195097	0.00924914	0.0295315	0.0177787
11	119228572	119265213	Ccdc40	NM_175430	0.0103043	0.0329005	0.046216
6	83237375	83304946	Slc4a5	NM_001166067	0.0200254	0.0639389	0.0962319
5	88291361	88301024	1700041A01Rik	NR_126428	0.139038	0.443933	0.0890862
7	44496588	44501135	Fam71e1	NM_028169	0.0604299	0.192946	0.851828
18	46850039	46905447	Lvrn	NM_029008	0.0159382	0.0508889	0.0204242
10	127195249	127202644	F420014N23Rik	NR_045715	0.000874318	0.0027916	0.00112041
5	135747220	135778386	Styxl1	NM_001289557	0.0381536	0.12182	0.0528494
9	67027890	67043872	Tpm1	NM_001164254	0.229375	0.729934	0.611646
15	87625230	87759365	Fam19a5	NM_134096	0.0672656	0.213965	0.60311
19	28258851	28680078	Glis3	NM_175459	0.0206608	0.0655826	0.0223782
1	125913636	126830633	Nckap5	NM_001081756	0.0067874	0.0214803	0.0239102
1	125913636	126492928	Nckap5	NM_172484	0.0179576	0.0568309	0.0632596
7	101912989	101933858	Lrrc51	NM_001162973	0.215158	0.680492	1.3388
17	35122952	35124816	Gpank1	NM_032460	0.912885	2.88608	4.34659
16	18380783	18407075	Arvcf	NM_001272028	0.0415725	0.131108	0.0267736
17	26937972	26939539	Cuta	NM_026307	1.28055	4.03784	3.149
4	43447724	43454627	Cd72	NM_001110320	0.0410265	0.129358	0.8968
7	7298001	7299558	Clcn4	NR_126156	0.000847615	0.00267222	0
12	100187968	100193539	Gm10433	NR_045282	0.194141	0.611607	0.514156
11	58978093	58991463	Trim11	NM_001290988	0.788266	2.48292	2.60432
7	145253923	145284012	Tpcn2	NM_146206	0.295387	0.930366	2.14781
17	33524085	33553783	Adamts10	NM_001329202	0.0657133	0.206773	0.222397
2	29194726	29248100	Ntng2	NM_001305805	0.0869731	0.273484	0.000169085
12	36381450	36689504	Ispd	NM_178629	0.00250315	0.00786722	0.0704157
3	27097222	27153855	Ect2	NM_007900	0.0239443	0.075248	0.038901
17	25782787	25785587	Haghl	NM_001271437	0.178736	0.561246	1.44901
19	39007019	39042688	Cyp2c55	NM_028089	0.309532	0.971832	3.68559
6	117841181	117845958	Zfp637	NM_001346653	0.0156205	0.0490069	0.37227
6	117841181	117845958	Zfp637	NM_001346648	0.00313839	0.00984602	0.074795
6	117841181	117845958	Zfp637	NM_001346651	3.93432e-06	1.23425e-05	9.37592e-05
11	68503019	68552696	Pik3r6	NR_126153	0.00186475	0.00584398	0.106665
11	68503019	68552696	Pik3r6	NR_126154	6.31333e-05	0.000197854	0.00361127
15	93398350	93491913	Pphln1	NM_001285864	0.3279	1.0272	0.781211
8	105269801	105275846	Hsf4	NM_001256042	0.68829	2.15372	3.60251
2	26905267	26910643	Med22	NM_001033908	0.364605	1.13936	1.85251
15	64086840	64312674	Asap1	NM_001276463	0.389281	1.2163	1.46433
19	55741810	55933656	Tcf7l2	NM_001142918	0.0295056	0.092153	0.0443303
19	55741810	55933656	Tcf7l2	NM_001331137	0.0166075	0.051869	0.0249523
19	55741810	55933656	Tcf7l2	NR_138565	0.0123433	0.0385508	0.0185453
7	109523911	109617148	St5	NM_001001326	1.35775	4.23534	3.40443
1	152516763	152766306	Rgl1	NM_001346119	0.012159	0.0379023	0.0701963
4	118409337	118415825	Med8	NM_173719	0.15071	0.469616	0.700598
19	5842296	5845481	Neat1	NR_003513	28.1565	87.6644	151.384
8	10986964	11008431	Irs2	NM_001081212	2.02048	6.28788	4.08862
14	40993735	41013834	Fam213a	NM_001316734	0.222339	0.691928	0.773523
X	106576509	106603680	Cysltr1	NM_021476	0.0191115	0.0594544	0.154256
19	8883878	8890760	Lbhd1	NM_001286103	5.95196e-13	1.84974e-12	1.5119e-12
7	16175395	16186509	Meis3	NR_102730	8.27031e-05	0.000256561	0.000626859
5	33722306	33737069	Fgfr3	NM_001163216	0.266153	0.825401	0.496072
17	56079631	56100605	Hdgfrp2	NM_001304784	1.0717	3.3198	4.05113
7	80902227	80905063	Nmb	NM_001291280	0.153667	0.476001	0.00340004
2	136892263	137068394	Slx4ip	NM_028834	0.0791711	0.245151	0.333339
5	134656039	134678249	Limk1	NR_131247	0.0395779	0.122407	0.100439
12	59043092	59061473	Trappc6b	NM_001306218	0.285869	0.883247	0.595582
11	101087290	101092208	Mlx	NM_001159384	0.495604	1.53062	3.28627
6	72957347	72958233	Tmsb10	NM_001039392	0.203988	0.629795	0.597979
3	122538719	122619715	Fnbp1l	NM_001114665	0.152052	0.468613	0.467285
8	71406012	71410543	Ankle1	NM_001310502	0.0140942	0.043437	0.014659
11	61729650	61762089	Prpsap2	NM_001164243	0.307584	0.94747	0.628689
6	37870811	37968446	Trim24	NM_001272064	0.252555	0.776137	2.38927
13	77708690	78166241	Fam172a	NM_001163420	0.0510192	0.15674	1.21451
1	58802502	58847504	Casp8	NM_001277926	0.350337	1.07445	0.49832
17	24409481	24414514	D330041H03Rik	NR_033554	0.0864302	0.264924	0.376575
1	175059076	175492546	Rgs7	NM_001199003	0.0089451	0.0274183	0.0298034
8	12706944	12719128	Gm15348	NR_033546	0.0350923	0.107564	0.0539636
1	175059076	175492546	Rgs7	NM_011880	0.0440083	0.134893	0.146627
10	80301820	80318257	Apc2	NM_011789	0.0141352	0.0433268	0.028982
2	115861264	116064620	Meis2	NM_001159570	0.0226349	0.0693248	0.049191
11	40679314	40695204	Mat2b	NM_001199274	0.85878	2.6288	2.18168
7	12897809	12909084	Zscan22	NM_001001447	0.145628	0.445643	0.490951
6	119432531	119449387	Wnt5b	NM_001271757	0.194902	0.596187	0.293364
17	27556574	27563673	Hmga1	NM_001166535	0.127364	0.389544	0.308611
19	17326141	17356668	Gcnt1	NM_173442	0.0412111	0.125781	0.0636836
17	24443778	24455393	E4f1	NM_007893	0.353788	1.0792	1.10362
1	57995974	58026278	Sgol2a	NM_199007	0.0193094	0.0588899	0.0329953
3	130726827	130730338	Rpl34	NM_001287581	0.217895	0.663676	2.07153
1	37760824	37855374	Tsga10	NM_001290721	0.049745	0.151483	0.169647
13	95323605	95337843	Zbed3	NM_001302538	0.291971	0.88647	0.975116
5	24100590	24161232	Klhl7	NM_001161800	0.0134421	0.0408022	0.112577
2	161521988	162661148	Ptprt	NM_001291150	0.00420651	0.0127594	0.00875958
2	161521988	162661148	Ptprt	NM_001291151	0.00425893	0.0129184	0.00886874
2	161521988	162661148	Ptprt	NM_021464	0.00476173	0.0144435	0.00991575
2	161521988	162661148	Ptprt	NM_001291149	0.00371718	0.0112751	0.00774059
5	134357661	134456717	Gtf2ird1	NM_020331	0.31392	0.952147	0.788503
1	192098546	192138041	Rcor3	NM_001290278	0.193381	0.585418	1.31971
14	32080517	32085693	Dph3	NM_001284346	0.131008	0.396422	0.896665
8	13255963	13288127	Dcun1d2	NM_001042650	0.368322	1.11384	2.11458
9	21938274	21948908	Plppr2	NM_144935	0.195172	0.589503	0.646153
11	43774605	43836490	Adra1b	NM_007416	0.0777104	0.234646	0.00700344
3	144729677	144760978	Clca3a1	NR_130895	0.1971	0.594853	0.941764
2	91650118	91672321	Arhgap1	NM_001145902	0.639341	1.92845	3.03413
7	6172513	6193105	Zfp444	NM_028316	0.216257	0.650784	0.454166
2	30097283	30124612	Zer1	NM_178694	0.335893	1.00956	0.749914
13	21513221	21531115	Zkscan8	NM_139141	0.342856	1.03002	1.43793
7	113513834	113570889	Far1	NM_001285831	0.00264715	0.00793565	0.0554966
2	126647748	126675593	Gabpb1	NM_001271492	0.0604753	0.18129	0.121446
11	78178149	78180820	Tlcd1	NM_001291237	2.49445	7.45116	3.33892
11	116534740	116536676	Sphk1	NM_011451	0.0213787	0.0637722	0.213291
1	150361311	150393056	BC003331	NM_001077237	0.399281	1.19002	1.66881
13	34909964	34919993	Fam217a	NM_027967	0.0321325	0.0957562	0.0549024
7	127050156	127051978	Zg16	NM_026918	0.121002	0.360591	0.0516868
X	72987339	73031544	Zfp185	NM_009549	0.0211883	0.063142	0.0905073
11	34809185	34833642	Spdl1	NM_027411	0.0306603	0.0913689	0.471482
17	85684268	85688255	Six2	NM_011380	0.0365073	0.108793	0.0155943
X	72987339	73031544	Zfp185	NM_001109043	0.0221013	0.0658626	0.0944068
2	119321199	119326198	Gm14207	NR_030683	0.0786082	0.234255	0.16789
19	4931855	4943093	Peli3	NM_172835	0.119191	0.355193	0.916433
18	37320381	37323914	Pcdhb5	NM_053130	0.0217825	0.0649125	0.074436
9	123150946	123157433	Clec3b	NM_011606	0.0775781	0.231185	0.298241
15	6386748	6440710	Dab2	NM_001102400	0.0289058	0.0859969	0.228829
18	11981303	12121538	Tmem241	NM_001289667	0.0019502	0.00579875	0.270627
6	50566643	50594866	5430402O13Rik	NR_027892	0.148588	0.441111	3.05301e-06
2	130589996	130630039	Ubox5	NM_001255993	0.237116	0.703481	0.964853
7	24507087	24515683	Zfp428	NM_146183	0.189279	0.561475	1.13247
11	11690177	11772927	Ikzf1	NM_001301863	0.133064	0.392506	0.123363
19	44333326	44346744	Scd4	NM_183216	0.80999	2.38892	0.866763
4	120921202	120925006	Exo5	NM_001160043	0.159252	0.469322	0.960943
4	141016637	141060546	Crocc	NM_001145958	0.027496	0.0809657	0.295045
11	82873063	82890625	Rad51d	NR_102719	0.101906	0.299264	0.366024
11	102393403	102402940	Rundc3a	NM_001252347	0.032272	0.0947643	0.125018
2	167421710	167477001	Slc9a8	NM_001304540	0.0515159	0.151272	0.0758343
8	22128286	22162495	Nek3	NM_001162947	0.142356	0.417419	0.0436972
13	14049790	14063489	Ggps1	NR_138553	0.000300055	0.000879814	1.93606e-05
14	79515674	79582492	Elf1	NM_001286412	0.664788	1.94899	2.24594
13	54679399	54687809	Rnf44	NM_001146026	0.29226	0.856403	0.408883
6	122577792	122602445	Apobec1	NM_031159	0.387533	1.13523	0.376661
10	34297421	34301321	Tspyl4	NM_030203	0.407809	1.19288	2.28424
5	134357661	134456717	Gtf2ird1	NM_001081469	0.122891	0.359308	0.291056
14	66635251	66733463	Adra1a	NM_001271760	0.0556384	0.162661	0.402734
3	105942678	105960249	Atp5f1	NM_001304719	0.203659	0.594899	0.398103
2	175323787	175338205	OTTMUSG00000016609	NM_001100416	0.145003	0.423447	0.264107
12	100876682	100899525	Gpr68	NM_001177674	0.00282328	0.00824178	0.00568534
17	8988333	9008320	1700010I14Rik	NM_025851	0.0956163	0.279125	0.507621
12	100876682	100908199	Gpr68	NM_175493	0.000416704	0.00121645	0.000839133
8	83955694	83970196	Asf1b	NM_024184	0.1123	0.327828	1.15127
12	100876682	100908199	Gpr68	NM_001177673	0.0580365	0.169421	0.11687
17	46129277	46144199	Rsph9	NM_029338	0.190624	0.556472	0.593246
9	121950988	121980209	Fam198a	NM_177743	0.411587	1.20093	0.633504
5	90214725	90223997	Cox18	NM_001033310	0.421166	1.22563	3.72458
X	169685199	169990798	Mid1	NM_001290512	0.167609	0.487304	1.0379
11	72961169	72993044	Atp2a3	NM_001163336	0.0860349	0.250112	0.146314
7	81523550	81531499	2900076A07Rik	NR_045299	0.330418	0.959083	2.27107
3	152183871	152210084	Dnajb4	NM_027287	0.876329	2.53921	0.992281
11	117782297	117793138	Tmc8	NM_181856	0.0905408	0.262342	0.665929
7	25091115	25132461	Pou2f2	NM_011138	0.0167785	0.0486144	0.142623
7	25091115	25132461	Pou2f2	NM_001163556	0.0349391	0.101233	0.296995
7	25091115	25132461	Pou2f2	NM_001163555	0.0127788	0.0370254	0.0332473
4	129105548	129111625	Tmem54	NM_001290706	0.00126794	0.00367324	0.00122854
4	129105530	129111627	Tmem54	NM_025452	0.0223218	0.0646665	0.0216282
X	135742692	135803469	Gprasp1	NM_001004359	0.0960265	0.277835	0.493459
10	127420867	127499385	R3hdm2	NM_001168293	0.0363086	0.104886	0.200373
1	36307733	36324030	Arid5a	NM_001290726	0.00760957	0.0219561	0.0961311
1	36307733	36324030	Arid5a	NM_001172206	0.0178561	0.0515205	0.225571
13	37888434	37952006	Rreb1	NR_033218	0.114935	0.331213	0.291249
X	161717036	161779495	Rai2	NM_001103367	0.219026	0.629698	0.57369
14	40993735	41008267	Fam213a	NM_001316732	0.332457	0.955539	0.802873
14	40993735	41006921	Fam213a	NM_001316733	0.0621798	0.178701	0.150165
15	85581142	85593709	AU022754	NR_040433	0.0344791	0.0990795	0.0773218
6	126923419	126939556	Rad51ap1	NM_009013	0.0559182	0.160687	0.465773
11	69420809	69549109	Dnah2	NM_001081330	0.00748759	0.0215164	0.0287853
8	71626712	71671758	Unc13a	NM_001029873	0.0128907	0.0370428	0.082595
5	37820491	37824586	Msx1	NM_010835	0.0531382	0.152698	0.0851186
10	42860512	42960783	Scml4	NM_172938	0.0216249	0.0621413	0.0831346
7	13279265	13311428	Lig1	NM_001083188	0.0542118	0.155494	0.486912
10	82619851	82623229	1190007I07Rik	NM_001135569	0.559783	1.6041	2.84248
6	24518664	24527686	Ndufa5	NM_001311068	0.876618	2.51133	4.96075
3	126596951	126846327	Camk2d	NM_001346635	0.0343257	0.0982638	0.107287
19	29047483	29048730	1700018L02Rik	NR_028360	1.21371	3.46802	2.7416
5	109554709	109558994	Crlf2	NM_001164735	0.172951	0.494164	0.336417
17	24897506	24936978	Mapk8ip3	NM_001163450	0.218074	0.622575	0.745434
5	5664829	5694090	Steap2	NM_001285470	0.0309347	0.0882574	0.0271552
6	122317731	122339658	Phc1	NR_073364	0.0348747	0.0994927	0.286688
9	113812586	113919698	Clasp2	NM_001286602	0.0980612	0.279527	0.460867
3	136053364	136326067	Bank1	NM_001310749	0.0976798	0.278409	0.151873
8	70450228	70476944	Klhl26	NM_178771	0.451483	1.28616	2.7036
13	55027880	55100301	Uimc1	NR_121592	0.718017	2.04468	1.1793
11	32231963	32267708	Nprl3	NM_001284360	0.0799447	0.227446	0.728621
4	103382500	103492189	Gm12718	NR_040673	2.09538	5.96046	0
19	7275396	7341861	Mark2	NM_007928	0.196291	0.558315	0.439425
7	7231327	7247329	Vmn2r29	NM_001113468	0.0227244	0.0646236	0.147771
12	111758868	111794900	Klc1	NM_001025358	0.0455705	0.129588	0.495893
11	46127904	46147348	Adam19	NM_001311209	0.0432682	0.122996	0.259501
8	105170674	105217989	Cbfb	NM_001161456	0.0361161	0.102547	0.812557
16	18392563	18407075	Arvcf	NM_001272031	0.162792	0.462144	0.206683
12	31519819	31559970	Slc26a4	NM_011867	0.0748856	0.212535	0.24524
16	48924228	48994113	Dzip3	NM_001110017	0.10798	0.306045	0.428251
5	108065674	108109220	Mtf2	NM_001253879	0.0577848	0.163771	0.336606
2	165055636	165071655	Cd40	NM_011611	0.0825954	0.233874	0.305707
6	143010920	143100153	C2cd5	NM_029897	0.174484	0.493224	1.03538
5	149184560	149215435	Uspl1	NM_001115153	0.575779	1.62673	0.465849
18	21001300	21028225	Rnf138	NM_001303005	0.134161	0.378884	0.113036
5	31198981	31202304	Zfp513	NM_175311	1.01668	2.86833	2.66213
3	8929436	8964055	Tpd52	NM_001025261	0.00285628	0.00805186	0.0159135
19	3851773	3894370	Chka	NR_073190	0.617182	1.73826	6.55247
3	59114623	59130763	P2ry14	NM_133200	0.0810697	0.228032	0.571146
4	40720154	40722318	Gm6297	NR_077221	0.174326	0.489814	0.960593
13	23621777	23622559	Hist1h1e	NM_015787	0.164018	0.460851	1.00888
2	74679558	74687017	Hoxd11	NR_073086	0.0380919	0.107029	0.0292881
4	40720154	40722842	Gm6297	NR_077226	0.000913926	0.00256791	0.00503601
13	71958232	71963724	Irx1	NM_010573	0.0622029	0.174775	0.0478266
10	88729541	88731102	Gm4925	NM_001037166	0.0821668	0.230868	0.105294
19	18749983	18892512	Trpm6	NM_153417	0.0197054	0.0553672	0.702
7	126408448	126414871	Cd19	NM_009844	0.105306	0.295883	0.391343
2	74682323	74687017	Hoxd11	NM_008273	1.14094e-05	3.20575e-05	8.77245e-06
17	33629092	33631715	Zfp414	NR_034153	0.598798	1.68221	2.01317
6	116650684	116652848	8430408G22Rik	NM_001166580	3.78951	10.6352	3.29124	Depp, also induced in BI6015-treated PHH
12	79297282	79814691	Rad51b	NM_009014	0.358408	1.00509	50.4238
X	111575204	111697080	Hdx	NM_001080549	0.00274224	0.00768887	0.00117136
14	50927215	50930850	Tmem55b	NM_001310506	0.186226	0.521461	0.0954621
1	180641150	180690688	Lin9	NR_120498	0.0224814	0.0628813	0.604228
2	120463593	120504920	Capn3	NM_007601	0.000285373	0.000797983	2.26373e-06
17	56123085	56140344	Sema6b	NM_001130456	0.235568	0.658655	0.500948
X	159988433	160123352	Map3k15	NM_001163085	0.0943974	0.263726	0.241934
17	83706163	83805423	Mta3	NM_001171052	0.0355979	0.0993722	0.495385
19	44203288	44244017	Scd3	NM_024450	3.44497	9.61153	2.8515
13	38932140	38960538	Slc35b3	NM_001170430	0.5187	1.44547	2.93229
3	146729579	146770239	Prkacb	NM_001164198	0.383659	1.06841	1.0952
11	102761435	102780263	Adam11	NM_009613	0.0705793	0.196398	0.509919
10	89408823	89443968	Gas2l3	NM_001079876	0.0358404	0.0996298	0.248378
17	78916499	78921049	Cebpzos	NM_001177403	0.78515	2.1802	1.18748
2	34874396	34892134	Cutal	NM_001308024	1.12291	3.1179	1.62834
19	7425895	7483292	Rtn3	NM_001003933	0.0174618	0.048421	0.0410913
19	7425895	7483292	Rtn3	NM_001003934	0.00988814	0.0274173	0.0232556
14	76488436	76507766	Tsc22d1	NM_001177751	0.273447	0.75762	0.0236022
4	62559847	62659848	Rgs3	NM_019492	7.06056e-05	0.000195611	0.181226
8	40990912	41054797	Mtus1	NM_001005864	0.219833	0.608616	4.52176
6	48833811	48841138	Tmem176b	NR_104575	0.804655	2.22751	2.93052
9	120577331	120578074	5830454E08Rik	NR_073359	0.207153	0.57323	0.884867
15	77584158	77596126	Apol10b	NM_177820	0.155	0.428912	0.264836
11	73019008	73042066	Camkk1	NM_018883	0.0446001	0.123416	0.171461
15	96571418	96642914	Slc38a1	NM_001166458	0.0553832	0.153236	0.096218
6	48504339	48534833	Zfp862-ps	NR_027808	0.0916895	0.253544	1.1125
11	54910787	54962941	Tnip1	NM_001271455	0.0679774	0.187972	0.51515
14	70890107	70979841	Gfra2	NM_008115	0.135127	0.373553	0.363251
1	12718545	12860373	Sulf1	NM_172294	0.00683294	0.0188858	0.215868
7	19606223	19629439	Relb	NM_001290457	0.170185	0.470199	0.372248
9	44107309	44109188	C1qtnf5	NM_001190319	0.0497945	0.137523	0.0285095
9	44101770	44109188	C1qtnf5	NM_145613	2.55957e-27	7.06904e-27	0.00490956
9	44101770	44109188	Mfrp	NM_147126	2.55957e-27	7.06904e-27	0.00490956
9	44101770	44109188	C1qtnf5	NM_001190313	3.16077e-27	8.72938e-27	0.00606272
9	44101770	44109188	Mfrp	NM_001190314	3.16077e-27	8.72938e-27	0.00606272
7	106595549	106644646	Gm1966	NM_001277180	0.141239	0.389941	0.262997
12	51348230	51376987	G2e3	NM_001167964	0.0606936	0.167472	0.0810243
2	91137360	91183048	Madd	NM_145527	0.203638	0.561634	0.250474
2	121866970	121936208	Casc4	NM_199038	0.156367	0.43094	0.398763
15	103503034	103530057	Pde1b	NM_008800	0.152581	0.420499	0.346466
15	76576359	76595812	Adck5	NR_073123	1.35747	3.735	1.71921
9	45838545	45862485	Bace1	NM_001145947	0.338162	0.930389	1.31173
X	164373522	164400972	Vegfd	NM_001308489	0.0590344	0.162347	0.406109
14	55784995	55788858	Ripk3	NM_019955	0.278779	0.766548	0.724725
11	79239383	79243025	Wsb1	NM_001042565	2.3307	6.40557	10.6497
18	70508680	70530322	Poli	NM_001289515	0.106922	0.29373	0.47821
11	104231436	104332090	Mapt	NM_001285456	0.0266317	0.0731348	0.017613
12	36381450	36689504	Ispd	NM_001289502	1.18399e-06	3.24773e-06	0.00781136
3	96696375	96706071	Pias3	NM_146135	0.269403	0.738825	1.6726
13	55445331	55459578	Grk6	NM_001286066	0.0108665	0.0297068	0.32926
19	44394450	44407710	Scd1	NM_009127	226.497	619.083	227.588
12	3572391	3781399	Dtnb	NM_001162465	0.185646	0.507284	0.445487
11	72451638	72489921	Spns2	NM_153060	0.0535555	0.146053	0.196758
3	116562973	116583135	Lrrc39	NM_175413	0.0568044	0.154699	1.30192
2	91061781	91070316	Slc39a13	NM_001290765	0.422408	1.14899	2.65461
8	81342562	82127918	Inpp4b	NM_001297593	0.0185923	0.0505106	0.0573638
1	39194272	39363241	Npas2	NM_008719	0.0490957	0.133244	1.03022
15	78523346	78529652	C1qtnf6	NM_028331	0.132726	0.359962	1.45484
7	19256930	19271855	Vasp	NM_001282021	0.729556	1.97477	2.16114
7	80294451	80316260	Prc1	NM_001285998	0.0918677	0.248528	0.998294
9	116572747	117252484	Rbms3	NM_001172122	0.0658392	0.178009	0.0851998
9	116572747	117252484	Rbms3	NM_001172123	0.0485959	0.131386	0.0628852
17	34850391	34856373	Nelfe	NM_001045863	1.64753	4.45112	3.22727
8	127299652	127402060	Pard3	NM_001013580	0.0731307	0.197553	1.54749
17	74395608	74424230	Slc30a6	NM_001252478	0.191737	0.51759	1.77752
7	104470014	104507850	Trim30d	NM_001167828	0.513178	1.38464	1.45821
10	79526424	79533788	Plpp2	NM_015817	1.12786	3.04141	6.23337
15	82127922	82142203	Ccdc134	NM_172428	0.350516	0.945043	2.05559
4	9620910	9643718	Asph	NM_133723	0.0386366	0.104013	0.0505118
3	131564768	131643672	Papss1	NM_001289479	0.00566624	0.0152485	0.201969
16	4480228	4523054	Srl	NM_175347	0.0979102	0.263257	0.726398
12	111442661	111455019	Tnfaip2	NM_009396	2.53651	6.81859	4.57641
19	10199132	10203944	Fen1	NM_007999	0.350957	0.942956	3.06945
4	127077383	127124375	Zmym6	NM_177462	0.295348	0.792761	0.876766
17	34616662	34627436	Ppt2	NM_001302396	1.54489	4.14389	6.54939
5	151037515	151190194	Stard13	NM_001163493	0.869038	2.32837	1.69127
8	68356781	68735147	Csgalnact1	NM_172753	0.0847362	0.226696	0.22746
15	77078990	77153813	Rbfox2	NM_001286418	0.143031	0.382456	1.37945
9	50752971	50756636	Cryab	NM_009964	0.717556	1.9186	1.00923
5	4192367	4197652	Mterf1b	NM_001042670	0.20627	0.550828	1.00925
18	3294166	3337590	Crem	NM_001110851	0.0821973	0.219264	0.0924898
7	141328130	141337156	Tmem80	NM_027797	0.275351	0.733434	1.21851
11	61729650	61762089	Prpsap2	NM_144806	1.01632	2.70698	2.6046
1	82724890	82752390	Mff	NM_001310697	0.187082	0.497595	0.573672
8	70131327	70133752	Nr2c2ap	NM_001025586	1.41612	3.76566	2.55894
18	36952648	37841873	Gm37013	NM_001174154	6.65979e-14	1.76958e-13	2.81827e-12
18	36973802	37841873	Gm38667	NM_001301259	8.83029e-14	2.3463e-13	3.73691e-12
18	36967631	37841873	Gm38666	NM_001301256	6.37773e-14	1.69461e-13	2.69893e-12
12	111713269	111755056	Apopt1	NM_001163388	0.43821	1.16416	1.85692
14	33377899	33447159	Mapk8	NM_016700	0.0705824	0.187387	0.326402
1	60409619	60481164	Abi2	NM_001198571	0.0140183	0.0371596	0.148136
4	42114823	42115918	Ccl21b	NM_011335.5	0.00991193	0.0262712	0.131799
3	131564768	131643672	Papss1	NM_001289478	0.256367	0.679414	1.01871
2	121140428	121156681	Adal	NM_001290812	0.0536831	0.142234	0.153792
6	143828425	144209569	Sox5	NM_011444	0.536249	1.41986	0.595786
X	164980592	164997273	Fancb	NM_175027	0.0234091	0.0619735	0.0200123
17	6040571	6079740	Serac1	NM_177311	0.162549	0.430227	0.698226
4	119311313	119320524	Ppih	NM_001110130	0.124613	0.329522	0.248076
15	42424667	42676978	Angpt1	NM_001286062	0.0626557	0.165504	0.193399
17	37003666	37010730	Zfp57	NR_033137	0.0381582	0.100628	0.0985091
19	55741810	55933656	Tcf7l2	NM_001142921	0.172849	0.455549	0.424657
13	55445331	55460928	Grk6	NM_001286064	0.130649	0.343866	1.32355
11	120784515	120789103	Gps1	NM_145370	0.929169	2.44536	2.7061
6	149141513	149151171	Etfbkmt	NM_001252097	0.139082	0.365111	0.21851
X	8193846	8206526	Porcn	NM_016913	0.419884	1.1011	3.24672
19	8989284	9076927	Ahnak	NM_001039959	0.876299	2.29129	0.250163
13	48577869	48625673	Ptpdc1	NM_207232	0.132413	0.346196	1.67244
4	126609854	126614372	5730409E04Rik	NM_001145950	0.563242	1.4724	2.39171
10	24223517	24302784	Moxd1	NM_021509	0.790459	2.06159	0
1	57388244	57406675	Tyw5	NM_001037742	1.23543	3.21643	2.2496
5	93093416	93181379	Sept11	NM_001310671	0.0462977	0.120527	0.142248
15	72799524	73061205	Trappc9	NM_001164641	0.0200595	0.0521947	3.53931e-19
15	75894796	75909345	Eef1d	NM_001285433	0.673727	1.75247	3.07507
11	3452483	3458343	8430429K09Rik	NR_045276	0.143997	0.373969	0.571262
13	55005985	55021386	Hk3	NM_001206392	0.00994193	0.0257913	0.0645356
12	30174482	30373377	Sntg2	NM_001324520	0.135513	0.351311	0.089875
1	78657825	78667602	Utp14b	NM_001001981	0.349936	0.906922	0.400089
17	56997339	56999337	Alkbh7	NM_027372	1.44826e-05	3.7502e-05	9.2985e-05
X	169685199	169990798	Mid1	NM_010797	0.0545302	0.140904	0.0504337
7	24902986	24926592	Arhgef1	NM_001130151	0.35536	0.918026	1.13896
11	103697724	103705670	C130046K22Rik	NR_102396	0.214553	0.553374	0.60164
11	50174851	50200116	3010026O09Rik	NM_026543	2.63275	6.78237	6.40155
1	74947723	74951673	Ihh	NM_001313683	0.0664005	0.171057	0.386751
8	71592184	71596268	Pgls	NM_001294269	0.160327	0.412914	0.605295
2	32721055	32755008	Sh2d3c	NM_013781	0.0593844	0.152789	0.0703481
11	82873063	82890625	Rad51d	NR_102718	0.097495	0.250683	0.183467
2	129593169	129632229	Sirpa	NM_001291021	0.00991104	0.0254728	0.120589
1	21285246	21298313	Gm4956	NR_002858	9.38505	24.1151	0.687236
8	70130806	70139198	Rfxank	NM_011266	0.495754	1.27325	1.55129
1	105276917	105356711	Rnf152	NM_001160368	0.841611	2.16051	2.49006
7	16842902	16870462	Prkd2	NM_001252458	0.562924	1.44494	2.36544
X	7158412	7319359	Clcn5	NM_001243762	0.205594	0.526838	0.52219
X	75416628	75454002	Brcc3	NM_145956	0.143914	0.368767	1.08399
2	156144153	156145795	Romo1	NM_001164217	2.53988	6.50645	8.43237
5	38349273	38480307	Slc2a9	NM_001102415	0.140822	0.360639	0.366398
3	32510592	32520834	Zfp639	NM_144519	0.410385	1.05038	0.673519
16	14163275	14192924	Nde1	NM_001114085	0.37175	0.950879	1.52829
6	48593883	48599083	Repin1	NM_175099	0.559709	1.4312	2.3847
X	48541626	48592134	Zfp280c	NM_153532	0.187633	0.479676	0.668639
17	24508850	24527939	Traf7	NM_153792	0.402487	1.02875	0.838095
17	24727829	24736150	Rpl3l	NM_001163945	0.0560723	0.143275	5.81196e-08
4	43427020	43429135	Fam166b	NM_177377	0.00100947	0.00257852	0.00129361
8	105276447	105281940	Nol3	NM_030152	0.116236	0.296905	3.13947
7	4126340	4136927	D030047H15Rik	NR_033548	0.0101153	0.0258378	0.0518498
14	46602806	46637424	4933425B07Rik	NR_046460	0.013319	0.0340211	0
16	36221562	36257428	2010005H15Rik	NM_029733	0.0485842	0.1241	0.124518
1	87784571	87784819	Scarna6	NR_028519	0.103437	0.264212	0
X	7412104	7421048	2010204K13Rik	NR_027925	0.0467258	0.119353	1.02332
11	57828713	57832148	Hand1	NM_008213	0.0135155	0.034523	0
7	45785380	45804143	Lmtk3	NM_001290990	0.00048605	0.00124153	0.00560571
6	71271671	71271802	Mir8112	NR_106192	0.19582	0.500188	0
2	65845767	66031547	Csrnp3	NM_001290666	0.00156309	0.00399264	0.00400611
14	103650243	103704800	Slain1	NM_198014	0.0187244	0.0478282	0.119974
2	32687630	32687767	Mir8093	NR_106168	0.187244	0.478282	0
11	101092141	101095436	Psmc3ip	NM_008949	0.131957	0.337061	0.473477
11	94408391	94474199	Cacna1g	NM_009783	0.00047557	0.00121476	0
3	121634936	121643486	A730020M07Rik	NR_036456	0.0108101	0.0276125	0.0277057
7	51511029	51598708	Ano5	NR_073508	0.00121364	0.00310003	0.00311049
13	11553103	12106946	Ryr2	NM_023868	0.00152575	0.00389726	0.00977601
16	87553330	87595337	Map3k7cl	NM_144854	0.0155281	0.0396638	0.0198988
7	43492044	43505939	4931406B18Rik	NM_028737	0.0193847	0.0495148	0.0248409
9	79793641	79803236	4930429F24Rik	NR_040734	0.0168766	0.0431083	0
X	152781921	152808647	Gpr143	NM_010951	0.0155375	0.0396878	0.0199108
15	59788417	59794960	Gm19510	NR_045076	0.0137842	0.0352093	0
4	21846327	21848449	4930528A17Rik	NR_028384	0.0120888	0.0308787	0.0774571
13	23551286	23551644	Hist1h4f	NM_175655	0.071655	0.18303	0.27547
1	57359222	57377545	4930558J18Rik	NR_037999	0.0125012	0.0319321	0.0480597
X	48025146	48034854	Apln	NM_013912	0.00814623	0.0208081	0.0208782
14	65400673	65425473	Pnoc	NM_010932	0.00256919	0.00656254	0.00329234
16	59466872	59469239	1700022E09Rik	NR_040568	0.0666298	0.170194	0.0853839
13	58806569	58937032	Ntrk2	NM_008745	0.065682	0.167773	0.741521	Nrkb
12	33111711	33147587	F730043M19Rik	NR_015602	0.0165393	0.0422467	0.0211946
16	91465104	91470124	A930006K02Rik	NR_077219	0.0659447	0.168444	0.42253
12	76797963	76822525	Rab15	NM_134050	0.00820617	0.0209612	0.0841275
16	48842552	48844462	Retnla	NM_020509	0.0428971	0.109573	0.109942
16	31296192	31314809	Apod	NM_001301353	0.00182174	0.00465331	0.0903267
19	41588651	41588790	Mir8091	NR_106166	0.18455	0.4714	0
2	58267453	58357759	Acvr1c	NM_001111030	0.000328739	0.000839705	0.0182121
8	84125989	84132518	Podnl1	NM_001013384	0.0493317	0.126009	0.11063
7	19875742	19887966	Ceacam19	NM_177036	0.0076324	0.0194956	0.0195613
8	71166044	71206949	Gm38415	NR_131056	0.0178514	0.0455982	0.045752
15	9436028	9466036	Capsl	NM_029341	0.0542336	0.13853	1.04248
11	48803139	48803207	Snord95	NR_028564	0.377242	0.963597	0.483424
4	132309465	132309601	Snora16a	NR_029412	0.377242	0.963597	1.69198
1	107422689	107452690	Serpinb7	NM_027548	0.0135943	0.0347242	0.0696827
17	71496100	71526858	Ndc80	NM_023294	0.0233098	0.0595407	0.38832
2	72745846	72813718	6430710C18Rik	NR_102348	0.0161845	0.0413404	0.0207399
10	39892760	39899239	Mfsd4b4	NR_033628	0.262765	0.671186	1.22063
12	56531935	56535107	Nkx2-1	NM_001146198	0.113254	0.289287	0.304776
2	132904179	132946037	Fermt1	NM_198029	0.0292892	0.074814	0.0250221
X	60055956	60147701	Mcf2	NM_133197	0.00456689	0.0116653	0.0117046
1	9667411	9700210	Mybl1	NM_001290397	0.0229196	0.058544	0.344728
7	51511029	51598708	Ano5	NM_177694	0.000584128	0.00149205	0.00149708
9	57504102	57505448	Rpp25	NM_133982	0.0190583	0.048681	0.122113
16	48734690	48771957	Trat1	NM_198297	0.0375036	0.0957962	0
2	32095651	32110821	Plpp7	NM_145521	0.0703193	0.179618	0.829029
14	65400673	65425473	Pnoc	NM_001205075	0.00957198	0.0244499	0.0122662
6	118587240	119108496	Cacna1c	NM_001256002	3.20481e-05	8.18611e-05	0.0021819
13	23760795	23761250	Hist1h4a	NM_178192	0.112758	0.28802	0.216744
11	33211794	33513747	Ranbp17	NM_023146	0.00388808	0.0099314	0.110732
6	118587240	119108496	Cacna1c	NM_001256001	6.58692e-05	0.000168251	0.00448451
11	94408391	94474199	Cacna1g	NM_001177890	0.00112924	0.00288444	0
1	9667411	9700210	Mybl1	NM_008651	0.00364297	0.00930531	0.248141
X	103321398	103330225	Cdx4	NM_007674	0.0321661	0.0821625	0.309149
1	33852052	33907622	Bend6	NM_177235	0.00694686	0.0177445	0.0296739
9	120149742	120176092	Mobp	NM_008614	0.00181758	0.00464268	0
6	118587240	119108496	Cacna1c	NM_001256000	6.80788e-05	0.000173895	0.00463494
9	65388684	65391653	Kbtbd13	NM_028974	0.00864011	0.0220696	0
18	37513652	37516364	Pcdhb21	NM_053146	0.00945888	0.024161	0
10	85959691	86011861	Bpifc	NM_177772	0.0110191	0.0281463	0
X	73655992	73660071	Pnck	NM_001199352	0.0313204	0.0800023	0.10034
5	106901889	106925891	Hfm1	NM_001252516	0.017839	0.0455665	0.0685803
17	31255020	31277357	Rsph1	NM_025290	0.0441143	0.112682	0.339186
8	22624043	22627547	Dkk4	NM_145592	0.0780897	0.199466	0
4	153373221	153482831	Ajap1	NM_001099299	0.00836403	0.0213644	0
6	61175604	61180811	A730020E08Rik	NR_040287	0.015444	0.0394489	0.0593729
6	118587240	119196410	Cacna1c	NM_001255997	0.000202481	0.000517201	0.0137853
6	118587240	119196410	Cacna1c	NM_001255999	0.000202481	0.000517201	0.0137853
6	118587240	119196410	Cacna1c	NM_009781	0.000202481	0.000517201	0.0137853
X	153139958	153171944	Rragb	NM_001004154	0.0224923	0.0574525	0.389113
9	56089976	56128891	Pstpip1	NM_011193	0.097011	0.247797	0.301911
2	58267453	58324808	Acvr1c	NM_001033369	0.00262019	0.0066928	5.6738e-13
4	141213956	141220115	Rsg1	NM_001081174	0.0269742	0.0689007	0.345666
8	123407082	123410745	Mc1r	NM_008559	0.0210094	0.0536647	0
2	119609532	119618506	Oip5	NM_001042653	0.115329	0.294587	1.03453
2	19655806	19657898	Gm3230	NR_033642	0.0490487	0.125286	0.377126
4	13784782	13895056	Runx1t1	NM_009822	0.00586403	0.0149786	0.0100194
6	52158524	52162021	Hotairm1	NR_131181	0.101393	0.25899	0.389796
15	82890483	82898462	Tbrg3	NR_027799	0.009645	0.0246364	0.0205996
1	187048407	187215447	Spata17	NM_028848	0.0393745	0.100575	0.224579
2	65931865	66031547	Csrnp3	NM_001290665	0.000255624	0.000652945	0.000655147
6	47672226	47672400	Rn4.5s	NR_002841.5	0.147428	0.376578	0.566773
6	47744058	47744232	Rn4.5s	NR_002841.9	0.147428	0.376578	0.566773
18	65265531	65393889	Alpk2	NM_001037294	0.00353925	0.00904037	0.00453543
11	99233098	99244068	Krt222	NM_172946	0.028138	0.0718734	0.0961545
9	120149742	120176092	Mobp	NM_001039364	0.00613655	0.0156747	0
7	30776405	30781067	Dmkn	NM_028618	0.0776172	0.198259	0.795711
18	37400855	37403910	Pcdhb9	NM_053134	0.00839688	0.0214483	0.107603
7	120597625	120598476	E130201H02Rik	NR_024324	0.0301439	0.0769971	0
7	45126347	45126436	Snord35a	NR_000003	0.28823	0.736231	1.47743
8	123733958	123739942	6030466F02Rik	NR_040702	0.0357775	0.0913871	0.0229239
4	115779834	115781035	Tex38	NM_029196	0.03136	0.0801034	0.482242
15	84379203	84447098	1810041L15Rik	NM_001163145	0.00867077	0.0221479	0
7	45783947	45804143	Lmtk3	NR_110987	0.00244986	0.00625772	0.0282547
16	31296192	31314809	Apod	NM_001301354	0.009207	0.0235176	0.00225765
7	100503020	100514816	Dnajb13	NM_153527	0.0224431	0.0573268	0.316361
1	171150713	171161131	Mpz	NM_008623	0.000950066	0.00242677	0.25725
X	48519285	48530241	Rab33a	NM_011228	0.0220004	0.056196	0.112771
11	66211725	66526127	Shisa6	NM_001034874	0.00342627	0.00875178	0.0087813
1	195136811	195176716	Cr2	NM_007758	0.0123985	0.0316697	0.0317765
2	38931980	38960586	Olfml2a	NM_172854	0.0106486	0.0271999	0.122812
1	40515362	40551706	Il18rap	NM_010553	0.0472228	0.120622	0.0874098
9	38752796	38756864	Olfr920	NM_146787	0.013088	0.0334309	0.150947
7	122169893	122186232	Ern2	NM_012016	0.00270634	0.00691285	0
15	84720052	84772208	Arhgap8	NM_001164628	0.00623517	0.0159266	0.0239705
17	31944769	32034509	Hsf2bp	NM_028902	0.03579	0.091419	0.0458637
15	84720052	84772208	Arhgap8	NM_001205334	0.00250162	0.00638993	0.00961722
19	60755987	60759915	Nanos1	NM_178421	0.00653067	0.0166814	0.133901
2	85073614	85086462	4930443O20Rik	NR_040504	0.0177772	0.0454086	0
11	72042502	72047371	Fam64a	NM_144526	0.0174983	0.0446962	0.51574
4	43492785	43493060	Rmrp	NR_001460	0.0932817	0.238271	0.597687
7	45832483	45866682	Grin2d	NM_008172	0.00585272	0.0149497	0.0225002
11	48802033	48802110	Snord96a	NR_028563	0.333149	0.850968	0.42692
11	116674147	116674224	Snord1b	NR_028567	0.333149	0.850968	0
13	21779832	21780626	Hist1h1b	NM_020034	0.0323079	0.0825246	0.124205
9	35541848	35558471	Ddx25	NM_013932	0.0153149	0.0391191	0.0588767
2	52038113	52056682	Tnfaip6	NM_009398	0.0160228	0.0409273	0.184794
7	122169893	122186232	Ern2	NM_001316689	0.00284574	0.00726892	0
4	24617273	24851087	Klhl32	NM_001033531	0.00996709	0.0254591	0.0127725
8	22398721	22399592	1810012K16Rik	NR_045473	0.0473293	0.120894	0.242604
X	13234641	13236284	2010308F09Rik	NR_045430	0.0543484	0.138823	0.0696456
9	72807274	72917308	Prtg	NM_175485	0.00292703	0.00747656	0.88521
14	50891389	50893256	Klhl33	NM_001166651	0.0320256	0.0818035	0
6	118587240	118757975	Cacna1c	NM_001290335	0.00281419	0.00718833	0.00131875
4	13743302	13895056	Runx1t1	NM_001111026	0.00367803	0.00939485	0.00628436
7	90426312	90428665	Ccdc89	NM_027298	0.0327061	0.0835417	0.125735
X	13234641	13247734	2010308F09Rik	NR_045429	7.63594e-08	1.95046e-07	9.78521e-08
5	30711895	30799370	Dpysl5	NM_023047	0.00510904	0.0130501	0
7	51511029	51598708	Ano5	NM_001271879	0.0015456	0.00394795	0.00396127
9	105990318	106096692	Col6a4	NM_026763	0.00344838	0.00880825	0.00883796
18	37955559	37959180	Rell2	NM_153793	0.0290351	0.0741648	0.279056
11	96299171	96301570	Hoxb6	NM_008269	0.0194043	0.0495647	0.0497319
2	65845767	66031547	Csrnp3	NM_153409	0.000207916	0.000531083	0.000532875
6	96113154	96657199	Fam19a1	NM_182808	0.00788822	0.020149	0
8	124793019	124834705	Trim67	NM_198632	0.00582481	0.0148784	0.00746431
11	98036624	98053463	Stac2	NM_146028	0.00841341	0.0214905	0.021563
10	28668360	28739307	Themis	NR_131208	0.0168213	0.0429669	0.0431119
4	43727198	43728111	Hrct1	NM_027511	0.0842907	0.215305	0.468068
2	13276338	13491877	Cubn	NM_001081084	0.00226512	0.00578583	0.00290268
13	23533911	23534379	Hist1h2af	NM_175661	0.164439	0.420029	0.632169
3	101813076	101836224	Mab21l3	NM_172295	0.0072098	0.0184161	0.415761
11	94408391	94474199	Cacna1g	NM_001177888	0.000824499	0.00210603	0
X	111387837	111537960	Rps6ka6	NM_025949	0.00547779	0.013992	0.035098
7	45783947	45804143	Lmtk3	NM_001005511	0.00235065	0.0060043	0.0271105
1	188262838	188965040	Ush2a	NM_021408	0.00161448	0.00412389	0
15	84720052	84772208	Arhgap8	NM_028455	0.00324195	0.00828096	0.0124633
4	13751297	13895056	Runx1t1	NM_001111027	0.000995038	0.00254164	0.00170014
13	73819328	73847632	Nkd2	NM_028186	0.023885	0.0610098	0.0306078
16	17544465	17561248	Lrrc74b	NM_029053	0.00597033	0.0152501	0.0244825
2	78237547	78302231	Gm14461	NM_177843	0.057646	0.147246	0.184679
1	171155518	171161131	Mpz	NM_001315499	0.013015	0.0332444	0.0549794
1	171155518	171161131	Mpz	NM_001315500	0.013015	0.0332444	0.0549794
8	10006633	10036000	Tnfsf13b	NM_033622	0.0755373	0.192946	0.212957
17	25298394	25300162	Prss34	NM_178372	0.0210958	0.0538853	0.0270336
10	72973303	73086706	A330049N07Rik	NR_040646	0.0128972	0.0329435	0.0165273
6	48628167	48633689	AI854703	NR_027236	0.00717954	0.0183388	0.0460017
[truncated: 24,034 more rows]
[truncated: 7 more columns]
